# Supplementary material for: 3-(4-Amino-3-methyl-5-sulfanyl­idene-4,5-dihydro-1H-1,2,4-triazol-1-yl)-3-(2-fur­yl)-1-phenyl­propan-1-one
Source: Acta Crystallogr Sect E Struct Rep Online. 2011 Jun 11;67(Pt 7):o1609. doi: 10.1107/S1600536811020988 (PMC3151869; doi:10.1107/S1600536811020988)
Supplement: Supplementary file 1 [file e-67-o1609-sup1.cif]

##############################################################################
#                                                                            #
# This CIF contains the data in a paper accepted for publication in          #
# Acta Crystallographica Section E. It conforms to the requirements of       #
# Notes for Authors for Acta Crystallographica Section E, and has been       #
# peer reviewed under the auspices of the IUCr Commission on Journals.       #
#                                                                            #
# Full details of the Crystallographic Information File format               #
# are given in the paper "The Crystallographic Information File (CIF):       #
# a New Standard Archive File for Crystallography" by S. R. Hall, F. H.      #
# Allen and I. D. Brown [Acta Cryst. (1991), A47, 655-685].                  #
#                                                                            #
# The current version of the core CIF dictionary is obtainable from          #
# ftp://ftp.iucr.org/pub/cif_core.dic.                                       #
#                                                                            #
# Software is freely available for graphical display of the structure(s)     #
# in this CIF. For information consult the CIF software page                 #
# http://www.iucr.org/resources/cif/software.                                #
#                                                                            #
# This file may be used for bona fide research purposes within the           #
# scientific community so long as proper attribution is given to the journal # 
# article from which it was obtained.                                        #
#                                                                            #
##############################################################################
data_global
_audit_creation_method     SHELXL-97
_journal_date_recd_electronic     2011-04-30
_journal_date_accepted     2011-05-31
_journal_name_full     'Acta Crystallographica, Section E'
_journal_year     2011
_journal_volume     67
_journal_issue      7
_journal_page_first     o1609
_journal_page_last     o1609
_journal_paper_category     QO
_journal_coeditor_code     CV5087
_publ_contact_author_name     'Dr He-wen Wang'
_publ_contact_author_address
;
  College of Chemistry and Applied Chemistry,
  Huanggang Normal University,
  Huanggang, 438000,
  People's Republic of China
;
_publ_contact_author_email     zhao_submit@yahoo.com.cn
_publ_contact_author_fax     ?
_publ_contact_author_phone     ?
_publ_section_title
;\
3-(4-Amino-3-methyl-5-sulfanylidene-4,5-dihydro-1<i>H</i>-1,2,4-triazol-1-yl)-\
3-(2-furyl)-1-phenylpropan-1-one
;
loop_
    _publ_author_name
    _publ_author_footnote
    _publ_author_address
    'Yan Gao' .
;
  School of Chemical Engineering,
  University of Science and Technology Liaoning,
  Anshan 114051,
  People's Republic of China
;
    'Lu Wang' .
;
  College of Food Science and Technology,
  Nanjing Agricultural University,
  Nanjing 210095,
  People's Republic of China
;
    'He-wen Wang' .
;
  College of Chemistry and Applied Chemistry,
  Huanggang Normal University,
  Huanggang 438000,
  People's Republic of China
;
data_I
_chemical_name_systematic
;
3-(4-Amino-3-methyl-5-sulfanylidene-4,5-dihydro-1<i>H</i>-1,2,4-triazol-1-yl)-
3-(2-furyl)-1-phenylpropan-1-one
;
_chemical_name_common     ?
_chemical_formula_moiety     'C16 H16 N4 O2 S'
_chemical_formula_sum     'C16 H16 N4 O2 S'
_chemical_formula_structural     ?
_chemical_formula_analytical     ?
_chemical_formula_iupac     'C16 H16 N4 O2 S'
_chemical_formula_weight     328.39
_chemical_melting_point     ?
_symmetry_cell_setting     monoclinic
_symmetry_space_group_name_H-M     'P 21/n '
_symmetry_space_group_name_Hall     '-P 2yn'
loop_
    _symmetry_equiv_pos_as_xyz
    'x, y, z'
    '-x+1/2, y+1/2, -z+1/2'
    '-x, -y, -z'
    'x-1/2, -y-1/2, z-1/2'
_cell_length_a     7.3702(8)
_cell_length_b     24.131(2)
_cell_length_c     9.2400(10)
_cell_angle_alpha     90.00
_cell_angle_beta     106.745(5)
_cell_angle_gamma     90.00
_cell_volume     1573.7(3)
_cell_formula_units_Z     4
_cell_measurement_reflns_used     4962
_cell_measurement_theta_min     1.7
_cell_measurement_theta_max     27.9
_cell_measurement_temperature     113(2)
_exptl_crystal_description     prism
_exptl_crystal_colour     colorless
_exptl_crystal_size_max     0.20
_exptl_crystal_size_mid     0.18
_exptl_crystal_size_min     0.12
_exptl_crystal_density_diffrn     1.386
_exptl_crystal_density_meas     ?
_exptl_crystal_density_method     'not measured'
_exptl_crystal_F_000     688
_exptl_absorpt_coefficient_mu     0.221
_exptl_absorpt_correction_type     multi-scan
_exptl_absorpt_process_details     '(CrystalClear; Rigaku/MSC, 2005)'
_exptl_absorpt_correction_T_min     0.9571
_exptl_absorpt_correction_T_max     0.9740
_exptl_special_details
;
;
_diffrn_ambient_temperature     113(2)
_diffrn_radiation_type     'Mo K\a'
_diffrn_radiation_wavelength     0.71073
_diffrn_radiation_source     'rotating anode'
_diffrn_radiation_monochromator     multilayer
_diffrn_measurement_device_type     'Rigaku Saturn CCD area-detector'
_diffrn_measurement_method     '\f and \w'
_diffrn_detector_area_resol_mean     14.63
_diffrn_reflns_number     15993
_diffrn_reflns_av_R_equivalents     0.0529
_diffrn_reflns_av_sigmaI/netI     0.0539
_diffrn_reflns_theta_min     1.69
_diffrn_reflns_theta_max     27.87
_diffrn_reflns_theta_full     27.87
_diffrn_measured_fraction_theta_max     0.998
_diffrn_measured_fraction_theta_full     0.998
_diffrn_reflns_limit_h_min     -9
_diffrn_reflns_limit_h_max     9
_diffrn_reflns_limit_k_min     -31
_diffrn_reflns_limit_k_max     31
_diffrn_reflns_limit_l_min     -12
_diffrn_reflns_limit_l_max     10
_diffrn_standards_number     0
_diffrn_standards_interval_count     0
_diffrn_standards_interval_time     0
_diffrn_standards_decay_%     0
loop_
    _diffrn_standard_refln_index_h
    _diffrn_standard_refln_index_k
    _diffrn_standard_refln_index_l
    ? ? ?
_refine_special_details
;
Refinement of <i>F</i>^2^ against ALL reflections. The weighted <i>R</i>-factor
<i>wR</i> and goodness of fit <i>S</i> are based on <i>F</i>^2^, conventional
<i>R</i>-factors <i>R</i> are based on <i>F</i>, with <i>F</i> set to zero for
negative <i>F</i>^2^. The threshold expression of <i>F</i>^2^ >
\s(<i>F</i>^2^) is used only for calculating <i>R</i>-factors(gt) <i>etc</i>.
and is not relevant to the choice of reflections for refinement.
<i>R</i>-factors based on <i>F</i>^2^ are statistically about twice as large
as those based on <i>F</i>, and <i>R</i>- factors based on ALL data will be
even larger.
;
_reflns_number_total     3746
_reflns_number_gt     2835
_reflns_threshold_expression     I>2\s(I)
_refine_ls_structure_factor_coef     Fsqd
_refine_ls_matrix_type     full
_refine_ls_R_factor_all     0.0680
_refine_ls_R_factor_gt     0.0488
_refine_ls_wR_factor_gt     0.1087
_refine_ls_wR_factor_ref     0.1190
_refine_ls_goodness_of_fit_ref     1.058
_refine_ls_restrained_S_all     1.058
_refine_ls_number_reflns     3746
_refine_ls_number_parameters     217
_refine_ls_number_restraints     0
_refine_ls_hydrogen_treatment     mixed
_refine_ls_weighting_scheme     calc
_refine_ls_weighting_details
                      'w=1/[\s^2^(Fo^2^)+(0.0574P)^2^] where P=(Fo^2^+2Fc^2^)/3'
_atom_sites_solution_hydrogens     geom
_atom_sites_solution_primary     direct
_atom_sites_solution_secondary     difmap
_refine_ls_shift/su_max     0.000
_refine_ls_shift/su_mean     0.000
_refine_diff_density_max     0.371
_refine_diff_density_min     -0.233
_refine_ls_extinction_method     none
_refine_ls_extinction_coef     ?
loop_
    _atom_type_symbol
    _atom_type_description
    _atom_type_scat_dispersion_real
    _atom_type_scat_dispersion_imag
    _atom_type_scat_source
    C C 0.0033 0.0016
; International Tables
Vol. C, Tables 4.2.6.8 and 6.1.1.4
;
    H H 0.0000 0.0000
; International Tables
Vol. C, Tables 4.2.6.8 and 6.1.1.4
;
    N N 0.0061 0.0033
; International Tables
Vol. C, Tables 4.2.6.8 and 6.1.1.4
;
    O O 0.0106 0.0106
; International Tables
Vol. C, Tables 4.2.6.8 and 6.1.1.4
;
    S S 0.1246 0.1246
; International Tables
Vol. C, Tables 4.2.6.8 and 6.1.1.4
;
_computing_data_collection     'CrystalClear (Rigaku/MSC, 2005)'
_computing_cell_refinement     'CrystalClear (Rigaku/MSC, 2005)'
_computing_data_reduction     'CrystalClear (Rigaku/MSC, 2005)'
_computing_structure_solution     'SHELXS97 (Sheldrick, 2008)'
_computing_structure_refinement     'SHELXL97 (Sheldrick, 2008)'
_computing_molecular_graphics     'SHELXTL (Sheldrick, 2008)'
_computing_publication_material     'SHELXTL (Sheldrick, 2008)'
loop_
    _atom_site_type_symbol
    _atom_site_label
    _atom_site_fract_x
    _atom_site_fract_y
    _atom_site_fract_z
    _atom_site_U_iso_or_equiv
    _atom_site_adp_type
    _atom_site_calc_flag
    _atom_site_refinement_flags
    _atom_site_occupancy
    _atom_site_symmetry_multiplicity
    _atom_site_disorder_assembly
    _atom_site_disorder_group
    S S1 0.32564(7) 0.044074(19) 0.12279(6) 0.03395(17) Uani d . 1 1 . .
    O O1 0.44017(17) 0.24184(5) 0.30582(14) 0.0252(3) Uani d . 1 1 . .
    O O2 0.76075(17) 0.12393(5) 0.14479(15) 0.0302(3) Uani d . 1 1 . .
    N N1 0.3805(2) 0.13261(6) -0.04619(17) 0.0216(3) Uani d . 1 1 . .
    N N2 0.3656(2) 0.14722(6) -0.19396(18) 0.0266(4) Uani d . 1 1 . .
    N N3 0.2807(2) 0.06078(6) -0.17722(18) 0.0298(4) Uani d . 1 1 . .
    N N4 0.2143(3) 0.00728(7) -0.2257(2) 0.0447(6) Uani d . 1 1 . .
    H H4A 0.312(4) -0.0188(10) -0.184(3) 0.065(8) Uiso d . 1 1 . .
    H H4B 0.120(4) 0.0015(10) -0.184(3) 0.054(8) Uiso d . 1 1 . .
    C C1 0.3301(2) 0.07965(7) -0.0317(2) 0.0256(4) Uani d . 1 1 . .
    C C2 0.3022(3) 0.10221(8) -0.2710(2) 0.0304(5) Uani d . 1 1 . .
    C C3 0.4564(2) 0.17151(6) 0.0778(2) 0.0196(4) Uani d . 1 1 . .
    H H3 0.4213 0.1574 0.1679 0.023 Uiso calc R 1 1 . .
    C C4 0.3677(2) 0.22862(6) 0.0401(2) 0.0219(4) Uani d . 1 1 . .
    H H4C 0.4291 0.2481 -0.0277 0.026 Uiso calc R 1 1 . .
    H H4D 0.2315 0.2244 -0.0144 0.026 Uiso calc R 1 1 . .
    C C5 0.3886(2) 0.26319(7) 0.1805(2) 0.0204(4) Uani d . 1 1 . .
    C C6 0.3390(2) 0.32323(7) 0.1632(2) 0.0199(4) Uani d . 1 1 . .
    C C7 0.3636(3) 0.35495(7) 0.2932(2) 0.0255(4) Uani d . 1 1 . .
    H H7 0.4096 0.3380 0.3897 0.031 Uiso calc R 1 1 . .
    C C8 0.3215(3) 0.41086(7) 0.2828(2) 0.0298(5) Uani d . 1 1 . .
    H H8 0.3391 0.4324 0.3718 0.036 Uiso calc R 1 1 . .
    C C9 0.2533(3) 0.43531(7) 0.1412(2) 0.0297(5) Uani d . 1 1 . .
    H H9 0.2260 0.4738 0.1338 0.036 Uiso calc R 1 1 . .
    C C10 0.2250(3) 0.40402(7) 0.0111(2) 0.0289(4) Uani d . 1 1 . .
    H H10 0.1765 0.4209 -0.0852 0.035 Uiso calc R 1 1 . .
    C C11 0.2673(3) 0.34799(7) 0.0217(2) 0.0251(4) Uani d . 1 1 . .
    H H11 0.2475 0.3264 -0.0675 0.030 Uiso calc R 1 1 . .
    C C12 0.6687(2) 0.17414(7) 0.1194(2) 0.0222(4) Uani d . 1 1 . .
    C C13 0.7944(3) 0.21587(8) 0.1527(2) 0.0310(5) Uani d . 1 1 . .
    H H13 0.7673 0.2544 0.1447 0.037 Uiso calc R 1 1 . .
    C C14 0.9781(3) 0.19038(10) 0.2031(2) 0.0388(5) Uani d . 1 1 . .
    H H14 1.0966 0.2089 0.2356 0.047 Uiso calc R 1 1 . .
    C C15 0.9504(3) 0.13569(10) 0.1956(2) 0.0384(5) Uani d . 1 1 . .
    H H15 1.0483 0.1087 0.2219 0.046 Uiso calc R 1 1 . .
    C C16 0.2566(3) 0.09657(10) -0.4376(2) 0.0435(6) Uani d . 1 1 . .
    H H16A 0.2883 0.1311 -0.4806 0.065 Uiso calc R 1 1 . .
    H H16B 0.1211 0.0889 -0.4801 0.065 Uiso calc R 1 1 . .
    H H16C 0.3303 0.0660 -0.4620 0.065 Uiso calc R 1 1 . .
loop_
    _atom_site_aniso_label
    _atom_site_aniso_U_11
    _atom_site_aniso_U_22
    _atom_site_aniso_U_33
    _atom_site_aniso_U_12
    _atom_site_aniso_U_13
    _atom_site_aniso_U_23
    S1 0.0401(3) 0.0202(2) 0.0366(3) -0.00212(19) 0.0030(2) 0.0041(2)
    O1 0.0304(7) 0.0238(6) 0.0186(7) 0.0022(5) 0.0025(5) 0.0014(5)
    O2 0.0255(7) 0.0342(7) 0.0290(8) 0.0083(5) 0.0051(6) 0.0028(6)
    N1 0.0240(8) 0.0204(7) 0.0175(9) 0.0025(6) 0.0014(6) -0.0010(6)
    N2 0.0261(8) 0.0324(8) 0.0186(9) 0.0048(6) 0.0019(7) -0.0012(7)
    N3 0.0307(9) 0.0222(7) 0.0295(10) 0.0064(6) -0.0028(7) -0.0095(7)
    N4 0.0461(12) 0.0232(8) 0.0509(14) 0.0068(8) -0.0081(11) -0.0183(9)
    C1 0.0226(9) 0.0205(8) 0.0280(11) 0.0051(7) -0.0017(8) -0.0039(8)
    C2 0.0243(10) 0.0376(10) 0.0247(11) 0.0106(8) -0.0003(8) -0.0070(9)
    C3 0.0227(9) 0.0179(8) 0.0162(10) -0.0002(7) 0.0027(7) -0.0023(7)
    C4 0.0260(9) 0.0190(8) 0.0180(10) 0.0021(7) 0.0021(7) 0.0004(7)
    C5 0.0182(8) 0.0217(8) 0.0191(10) -0.0022(7) 0.0015(7) -0.0008(7)
    C6 0.0184(8) 0.0192(8) 0.0212(10) -0.0006(6) 0.0043(7) -0.0018(7)
    C7 0.0279(10) 0.0268(9) 0.0199(10) 0.0026(7) 0.0036(8) 0.0013(8)
    C8 0.0361(11) 0.0248(9) 0.0272(11) 0.0018(8) 0.0070(9) -0.0055(8)
    C9 0.0374(11) 0.0202(9) 0.0320(12) 0.0033(8) 0.0106(9) -0.0013(8)
    C10 0.0366(11) 0.0262(9) 0.0238(11) 0.0046(8) 0.0087(8) 0.0060(8)
    C11 0.0302(10) 0.0235(8) 0.0205(11) 0.0014(7) 0.0056(8) -0.0026(7)
    C12 0.0232(9) 0.0259(9) 0.0168(10) 0.0034(7) 0.0045(7) 0.0011(7)
    C13 0.0342(11) 0.0360(10) 0.0243(11) -0.0091(8) 0.0105(9) -0.0037(8)
    C14 0.0229(10) 0.0715(15) 0.0229(11) -0.0114(10) 0.0079(8) -0.0037(11)
    C15 0.0207(10) 0.0649(15) 0.0277(12) 0.0103(10) 0.0038(8) 0.0039(11)
    C16 0.0357(12) 0.0648(14) 0.0250(13) 0.0099(10) 0.0008(9) -0.0121(11)
_geom_special_details
;
All e.s.d.'s (except the e.s.d. in the dihedral angle between two l.s. planes)
are estimated using the full covariance matrix. The cell e.s.d.'s are taken
into account individually in the estimation of e.s.d.'s in distances, angles
and torsion angles; correlations between e.s.d.'s in cell parameters are only
used when they are defined by crystal symmetry. An approximate (isotropic)
treatment of cell e.s.d.'s is used for estimating e.s.d.'s involving l.s.
planes.
;
loop_
    _geom_bond_atom_site_label_1
    _geom_bond_atom_site_label_2
    _geom_bond_site_symmetry_2
    _geom_bond_distance
    _geom_bond_publ_flag
    S1 C1 . 1.674(2) ?
    O1 C5 . 1.223(2) ?
    O2 C15 . 1.370(2) ?
    O2 C12 . 1.3755(19) ?
    N1 C1 . 1.348(2) ?
    N1 N2 . 1.383(2) ?
    N1 C3 . 1.462(2) ?
    N2 C2 . 1.309(2) ?
    N3 C2 . 1.362(3) ?
    N3 C1 . 1.366(2) ?
    N3 N4 . 1.407(2) ?
    N4 H4A . 0.95(3) ?
    N4 H4B . 0.89(2) ?
    C2 C16 . 1.484(3) ?
    C3 C12 . 1.501(2) ?
    C3 C4 . 1.522(2) ?
    C3 H3 . 1.0000 ?
    C4 C5 . 1.513(2) ?
    C4 H4C . 0.9900 ?
    C4 H4D . 0.9900 ?
    C5 C6 . 1.491(2) ?
    C6 C7 . 1.391(2) ?
    C6 C11 . 1.396(2) ?
    C7 C8 . 1.381(2) ?
    C7 H7 . 0.9500 ?
    C8 C9 . 1.390(3) ?
    C8 H8 . 0.9500 ?
    C9 C10 . 1.383(3) ?
    C9 H9 . 0.9500 ?
    C10 C11 . 1.385(2) ?
    C10 H10 . 0.9500 ?
    C11 H11 . 0.9500 ?
    C12 C13 . 1.343(2) ?
    C13 C14 . 1.437(3) ?
    C13 H13 . 0.9500 ?
    C14 C15 . 1.334(3) ?
    C14 H14 . 0.9500 ?
    C15 H15 . 0.9500 ?
    C16 H16A . 0.9800 ?
    C16 H16B . 0.9800 ?
    C16 H16C . 0.9800 ?
loop_
    _geom_angle_atom_site_label_1
    _geom_angle_atom_site_label_2
    _geom_angle_atom_site_label_3
    _geom_angle_site_symmetry_1
    _geom_angle_site_symmetry_3
    _geom_angle
    _geom_angle_publ_flag
    C15 O2 C12 . . 106.30(14) ?
    C1 N1 N2 . . 113.18(14) ?
    C1 N1 C3 . . 125.81(15) ?
    N2 N1 C3 . . 120.89(14) ?
    C2 N2 N1 . . 103.86(15) ?
    C2 N3 C1 . . 109.54(15) ?
    C2 N3 N4 . . 124.36(17) ?
    C1 N3 N4 . . 126.09(18) ?
    N3 N4 H4A . . 109.0(14) ?
    N3 N4 H4B . . 104.4(16) ?
    H4A N4 H4B . . 108(2) ?
    N1 C1 N3 . . 102.79(16) ?
    N1 C1 S1 . . 130.11(14) ?
    N3 C1 S1 . . 127.09(14) ?
    N2 C2 N3 . . 110.62(17) ?
    N2 C2 C16 . . 125.36(19) ?
    N3 C2 C16 . . 124.02(17) ?
    N1 C3 C12 . . 111.29(14) ?
    N1 C3 C4 . . 111.10(13) ?
    C12 C3 C4 . . 111.56(13) ?
    N1 C3 H3 . . 107.6 ?
    C12 C3 H3 . . 107.6 ?
    C4 C3 H3 . . 107.6 ?
    C5 C4 C3 . . 111.85(14) ?
    C5 C4 H4C . . 109.2 ?
    C3 C4 H4C . . 109.2 ?
    C5 C4 H4D . . 109.2 ?
    C3 C4 H4D . . 109.2 ?
    H4C C4 H4D . . 107.9 ?
    O1 C5 C6 . . 120.69(16) ?
    O1 C5 C4 . . 120.43(15) ?
    C6 C5 C4 . . 118.85(15) ?
    C7 C6 C11 . . 119.55(15) ?
    C7 C6 C5 . . 118.35(16) ?
    C11 C6 C5 . . 122.09(16) ?
    C8 C7 C6 . . 120.44(17) ?
    C8 C7 H7 . . 119.8 ?
    C6 C7 H7 . . 119.8 ?
    C7 C8 C9 . . 119.52(18) ?
    C7 C8 H8 . . 120.2 ?
    C9 C8 H8 . . 120.2 ?
    C10 C9 C8 . . 120.61(16) ?
    C10 C9 H9 . . 119.7 ?
    C8 C9 H9 . . 119.7 ?
    C9 C10 C11 . . 119.81(17) ?
    C9 C10 H10 . . 120.1 ?
    C11 C10 H10 . . 120.1 ?
    C10 C11 C6 . . 120.04(17) ?
    C10 C11 H11 . . 120.0 ?
    C6 C11 H11 . . 120.0 ?
    C13 C12 O2 . . 110.33(16) ?
    C13 C12 C3 . . 133.62(16) ?
    O2 C12 C3 . . 115.67(14) ?
    C12 C13 C14 . . 106.08(18) ?
    C12 C13 H13 . . 127.0 ?
    C14 C13 H13 . . 127.0 ?
    C15 C14 C13 . . 106.89(18) ?
    C15 C14 H14 . . 126.6 ?
    C13 C14 H14 . . 126.6 ?
    C14 C15 O2 . . 110.40(17) ?
    C14 C15 H15 . . 124.8 ?
    O2 C15 H15 . . 124.8 ?
    C2 C16 H16A . . 109.5 ?
    C2 C16 H16B . . 109.5 ?
    H16A C16 H16B . . 109.5 ?
    C2 C16 H16C . . 109.5 ?
    H16A C16 H16C . . 109.5 ?
    H16B C16 H16C . . 109.5 ?
loop_
    _geom_torsion_atom_site_label_1
    _geom_torsion_atom_site_label_2
    _geom_torsion_atom_site_label_3
    _geom_torsion_atom_site_label_4
    _geom_torsion_site_symmetry_1
    _geom_torsion_site_symmetry_2
    _geom_torsion_site_symmetry_3
    _geom_torsion_site_symmetry_4
    _geom_torsion
    _geom_torsion_publ_flag
    C1 N1 N2 C2 . . . . 0.83(19) ?
    C3 N1 N2 C2 . . . . 177.05(14) ?
    N2 N1 C1 N3 . . . . -0.38(19) ?
    C3 N1 C1 N3 . . . . -176.37(15) ?
    N2 N1 C1 S1 . . . . 179.91(13) ?
    C3 N1 C1 S1 . . . . 3.9(3) ?
    C2 N3 C1 N1 . . . . -0.21(19) ?
    N4 N3 C1 N1 . . . . -179.21(17) ?
    C2 N3 C1 S1 . . . . 179.51(14) ?
    N4 N3 C1 S1 . . . . 0.5(3) ?
    N1 N2 C2 N3 . . . . -0.94(19) ?
    N1 N2 C2 C16 . . . . 178.24(17) ?
    C1 N3 C2 N2 . . . . 0.8(2) ?
    N4 N3 C2 N2 . . . . 179.78(17) ?
    C1 N3 C2 C16 . . . . -178.42(17) ?
    N4 N3 C2 C16 . . . . 0.6(3) ?
    C1 N1 C3 C12 . . . . 97.51(19) ?
    N2 N1 C3 C12 . . . . -78.20(18) ?
    C1 N1 C3 C4 . . . . -137.52(17) ?
    N2 N1 C3 C4 . . . . 46.8(2) ?
    N1 C3 C4 C5 . . . . 159.98(14) ?
    C12 C3 C4 C5 . . . . -75.20(19) ?
    C3 C4 C5 O1 . . . . -12.1(2) ?
    C3 C4 C5 C6 . . . . 169.87(14) ?
    O1 C5 C6 C7 . . . . 3.7(2) ?
    C4 C5 C6 C7 . . . . -178.26(15) ?
    O1 C5 C6 C11 . . . . -175.51(16) ?
    C4 C5 C6 C11 . . . . 2.5(2) ?
    C11 C6 C7 C8 . . . . -1.4(3) ?
    C5 C6 C7 C8 . . . . 179.31(16) ?
    C6 C7 C8 C9 . . . . 0.3(3) ?
    C7 C8 C9 C10 . . . . 0.9(3) ?
    C8 C9 C10 C11 . . . . -0.9(3) ?
    C9 C10 C11 C6 . . . . -0.2(3) ?
    C7 C6 C11 C10 . . . . 1.4(3) ?
    C5 C6 C11 C10 . . . . -179.39(16) ?
    C15 O2 C12 C13 . . . . 0.0(2) ?
    C15 O2 C12 C3 . . . . -173.96(16) ?
    N1 C3 C12 C13 . . . . 137.1(2) ?
    C4 C3 C12 C13 . . . . 12.4(3) ?
    N1 C3 C12 O2 . . . . -50.8(2) ?
    C4 C3 C12 O2 . . . . -175.52(15) ?
    O2 C12 C13 C14 . . . . -0.2(2) ?
    C3 C12 C13 C14 . . . . 172.20(19) ?
    C12 C13 C14 C15 . . . . 0.4(2) ?
    C13 C14 C15 O2 . . . . -0.4(2) ?
    C12 O2 C15 C14 . . . . 0.3(2) ?
loop_
    _geom_hbond_atom_site_label_D
    _geom_hbond_atom_site_label_H
    _geom_hbond_atom_site_label_A
    _geom_hbond_site_symmetry_A
    _geom_hbond_distance_DH
    _geom_hbond_distance_HA
    _geom_hbond_distance_DA
    _geom_hbond_angle_DHA
    _geom_hbond_publ_flag
    N4 H4A S1 3_655 0.95(3) 2.64(3) 3.475(2) 148(2) yes
    C4 H4D O1 4_565 0.99 2.45 3.346(2) 151 yes
    C14 H14 O1 1_655 0.95 2.55 3.490(2) 169 yes
