# Supplementary material for: 3-(4-Amino-3-methyl-5-sulfanyl­idene-4,5-dihydro-1H-1,2,4-triazol-1-yl)-3-(2-fur­yl)-1-phenyl­propan-1-one
Source: Acta Crystallogr Sect E Struct Rep Online. 2011 Jun 11;67(Pt 7):o1609. doi: 10.1107/S1600536811020988 (PMC3151869; doi:10.1107/S1600536811020988)
Supplement: Supplementary file 2 [file e-67-o1609-Isup2.hkl]

# 
# h,k,l, Fc-squared, Fo-squared, sigma(Fo-squared) and status flag 
# 
data_I
_shelx_title ' shelx in P2(1)/n' 
_shelx_refln_list_code          4 
_shelx_F_calc_maximum      171.60 
_exptl_crystal_F_000       688.00 
_reflns_d_resolution_high  0.7601 
 
loop_ 
 _symmetry_equiv_pos_as_xyz 
 'x, y, z' 
 '-x+1/2, y+1/2, -z+1/2' 
 '-x, -y, -z' 
 'x-1/2, -y-1/2, z-1/2' 
 
_cell_length_a     7.3702 
_cell_length_b    24.1312 
_cell_length_c     9.2400 
_cell_angle_alpha  90.000 
_cell_angle_beta  106.745 
_cell_angle_gamma  90.000 
 
_shelx_F_squared_multiplier     1.000 
 
loop_ 
 _refln_index_h 
 _refln_index_k 
 _refln_index_l 
 _refln_F_squared_calc 
 _refln_F_squared_meas 
 _refln_F_squared_sigma 
 _refln_observed_status 
   2   0   0    29447.35    34407.57    305.99 o 
   4   0   0       48.77       47.49      4.66 o 
   6   0   0      111.81       98.66      8.61 o 
   8   0   0        0.26        5.59      8.69 o 
   1   1   0      957.80     1036.54     12.63 o 
   2   1   0    27361.46    32993.47    375.57 o 
   3   1   0     3445.20     3598.16    108.01 o 
   4   1   0        6.48        4.62      1.77 o 
   5   1   0      215.60      193.13      9.86 o 
   6   1   0       86.75       68.11      6.36 o 
   7   1   0        8.61       10.18      4.18 o 
   8   1   0       32.22       25.52     13.02 o 
   9   1   0       19.18       26.61     22.07 o 
   0   2   0      354.99      348.36      4.88 o 
   1   2   0      287.11      286.47      2.73 o 
   2   2   0    11372.09    12770.53    174.19 o 
   3   2   0     1346.98     1495.93     16.20 o 
   4   2   0      584.18      660.02     15.42 o 
   5   2   0      607.38      636.04     17.36 o 
   6   2   0      108.93      118.49      5.95 o 
   7   2   0       19.04       20.15      5.83 o 
   8   2   0       65.17       40.61     16.09 o 
   9   2   0       43.42       38.10     16.05 o 
   1   3   0      172.46      156.62      3.18 o 
   2   3   0     1729.98     1740.23     26.14 o 
   3   3   0       77.65       61.75      3.62 o 
   4   3   0     3705.40     4129.36     94.52 o 
   5   3   0      520.60      407.28     52.57 o 
   6   3   0       79.70       96.93     14.13 o 
   7   3   0        0.98        7.08      3.92 o 
   8   3   0       27.43       26.07      9.78 o 
   9   3   0        8.56        7.94      7.85 o 
   0   4   0     7200.79     7184.40     74.31 o 
   1   4   0    10817.63    11636.43    208.19 o 
   2   4   0     1866.81     1881.92     21.98 o 
   3   4   0      881.84      880.06     14.41 o 
   4   4   0      134.19      142.27     13.55 o 
   5   4   0      476.19      468.80     15.76 o 
   6   4   0       21.63       24.61      5.10 o 
   7   4   0      491.34      512.68     25.00 o 
   8   4   0       86.57       84.74     25.91 o 
   9   4   0       21.80       17.80     13.25 o 
   1   5   0      182.26      195.97      6.66 o 
   2   5   0      509.36      476.22      8.13 o 
   3   5   0      761.00      806.90     13.10 o 
   4   5   0      999.75     1017.52     26.70 o 
   5   5   0      340.25      343.99     15.13 o 
   6   5   0       99.91       88.41     14.29 o 
   7   5   0       29.21       33.24      9.36 o 
   8   5   0        0.42        7.33      3.83 o 
   9   5   0      114.03       72.61     45.39 o 
   0   6   0     1308.11     1276.91     21.98 o 
   1   6   0     2421.75     2376.38     17.69 o 
   2   6   0     1814.71     1890.33     28.23 o 
   3   6   0      464.99      465.63      9.66 o 
   4   6   0      129.60      136.96      5.77 o 
   5   6   0       47.36       48.27      7.24 o 
   6   6   0      192.81      170.65      9.86 o 
   7   6   0      100.08      107.74     17.92 o 
   8   6   0       10.73        9.48      4.81 o 
   9   6   0        0.01        2.65      6.29 o 
   1   7   0      110.36       98.91      2.52 o 
   2   7   0      110.83      130.66      4.16 o 
   3   7   0      411.97      407.47     14.74 o 
   4   7   0      252.47      210.87      8.74 o 
   5   7   0      523.28      523.53     13.02 o 
   6   7   0       62.98       55.68      8.97 o 
   7   7   0      136.01      130.05     18.46 o 
   8   7   0      124.30      124.23     20.26 o 
   9   7   0       11.94        7.79      6.81 o 
   0   8   0      280.63      223.16      5.35 o 
   1   8   0      157.36      157.50      3.25 o 
   2   8   0      423.14      404.22      8.18 o 
   3   8   0        0.18        3.09      1.67 o 
   4   8   0      110.91      122.79      8.94 o 
   5   8   0       75.39       76.83      7.99 o 
   6   8   0     1038.50     1045.52     35.40 o 
   7   8   0       28.27       29.30      9.72 o 
   8   8   0      157.28      148.12     33.10 o 
   1   9   0      659.15      583.60      6.48 o 
   2   9   0     3714.32     3709.20     52.07 o 
   3   9   0      870.86      813.21     13.22 o 
   4   9   0      178.08      180.25      6.49 o 
   5   9   0      411.70      394.64     18.75 o 
   6   9   0      175.17      177.14     12.76 o 
   7   9   0       51.70       49.97     16.57 o 
   8   9   0        8.16        4.90      5.10 o 
   0  10   0     4532.19     4584.84     58.55 o 
   1  10   0      755.94      791.40      9.91 o 
   2  10   0      134.42      162.38      3.70 o 
   3  10   0      146.88      138.53      6.26 o 
   4  10   0     1048.55     1118.20     24.89 o 
   5  10   0      824.98      793.71     31.73 o 
   6  10   0        2.14        3.49      3.43 o 
   7  10   0       33.10       33.22     10.78 o 
   8  10   0       13.05        9.63      6.63 o 
   1  11   0      819.01      757.81     10.72 o 
   2  11   0     1431.42     1447.72     23.27 o 
   3  11   0     1151.24     1023.47     20.78 o 
   4  11   0       53.08       55.61      9.25 o 
   5  11   0        6.06       10.55      4.36 o 
   6  11   0        1.43        5.43      3.06 o 
   7  11   0      248.60      278.61     20.09 o 
   8  11   0        1.19        9.24      5.57 o 
   0  12   0      534.60      737.93     14.97 o 
   1  12   0      185.77      199.98      4.69 o 
   2  12   0      102.07       82.94      4.53 o 
   3  12   0      298.53      296.54      9.46 o 
   4  12   0       12.36       15.02      2.99 o 
   5  12   0      382.30      395.58     18.77 o 
   6  12   0       13.76       16.71      5.68 o 
   7  12   0       87.21       74.69     20.77 o 
   8  12   0        5.94       11.69      6.47 o 
   1  13   0        6.11        6.01      1.75 o 
   2  13   0      646.41      651.61     13.50 o 
   3  13   0     1110.06     1077.79     22.77 o 
   4  13   0      873.21      869.73     28.44 o 
   5  13   0      228.46      221.19     18.84 o 
   6  13   0        0.78        5.84      3.91 o 
   7  13   0       30.89       34.55     10.03 o 
   8  13   0       44.59       30.56     14.80 o 
   0  14   0       19.23       13.05      3.18 o 
   1  14   0      194.09      225.22      7.82 o 
   2  14   0      206.99      217.06      6.73 o 
   3  14   0       41.62       41.53      6.82 o 
   4  14   0        1.91        5.68      2.24 o 
   5  14   0      683.86      697.05     26.28 o 
   6  14   0      186.91      217.12     19.80 o 
   7  14   0        4.32       11.08      5.93 o 
   8  14   0      184.05      144.04     39.14 o 
   1  15   0      693.56      668.15     15.28 o 
   2  15   0       47.95       44.29      6.45 o 
   3  15   0       17.36       20.79      3.40 o 
   4  15   0        0.62        3.39      2.17 o 
   5  15   0      366.43      357.66     16.80 o 
   6  15   0      202.33      205.99     15.63 o 
   7  15   0       79.23       56.95     16.79 o 
   8  15   0        0.17        5.46      5.34 o 
   0  16   0       35.39       60.20     14.11 o 
   1  16   0      300.07      323.18     10.13 o 
   2  16   0      170.99      162.52      7.75 o 
   3  16   0        1.53        2.87      1.11 o 
   4  16   0      129.46      250.80     58.68 o 
   5  16   0      139.82      116.71     27.57 o 
   6  16   0      111.93      106.38     28.82 o 
   7  16   0      231.03      243.14     16.31 o 
   8  16   0        2.59       12.15      7.82 o 
   1  17   0      141.73      130.80     12.85 o 
   2  17   0       68.81       57.78      9.32 o 
   3  17   0       24.29       23.67      3.95 o 
   4  17   0      798.75      787.41     26.51 o 
   5  17   0       38.40       40.18      9.29 o 
   6  17   0       38.53       45.65     12.41 o 
   7  17   0       36.26       30.60     13.78 o 
   0  18   0       49.33       41.45      9.63 o 
   1  18   0      356.09      333.34     12.40 o 
   2  18   0      550.64      508.76     17.78 o 
   3  18   0       42.16       49.04      4.55 o 
   4  18   0      167.70      167.63     16.08 o 
   5  18   0      230.42      240.53     14.83 o 
   6  18   0        0.02        4.09      4.72 o 
   7  18   0       14.88       24.85      7.53 o 
   1  19   0        0.06        3.76      2.61 o 
   2  19   0      712.55      742.20     23.22 o 
   3  19   0       31.65       20.95      4.33 o 
   4  19   0      228.57      228.49     19.86 o 
   5  19   0       68.10       56.95     16.14 o 
   6  19   0        0.95        3.82      4.42 o 
   7  19   0        0.37        7.78      3.29 o 
   0  20   0      188.12      196.07     15.42 o 
   1  20   0      139.34      157.25      8.52 o 
   2  20   0      149.29      140.35      8.97 o 
   3  20   0        0.02        4.42      2.30 o 
   4  20   0       33.15       31.05      7.29 o 
   5  20   0       58.11       51.99     19.33 o 
   6  20   0        0.57       12.05      5.53 o 
   7  20   0        0.02        8.15      5.30 o 
   1  21   0        9.38       11.27      3.82 o 
   2  21   0      411.53      367.75     13.31 o 
   3  21   0      257.51      284.12     14.10 o 
   4  21   0       56.63       52.69     16.40 o 
   5  21   0       50.85       40.45     11.40 o 
   6  21   0       29.18       27.85      9.34 o 
   0  22   0     1803.44     1876.06     34.17 o 
   1  22   0      141.50      152.92      8.87 o 
   2  22   0      188.96      189.30     14.13 o 
   3  22   0      171.89      141.47     10.29 o 
   4  22   0      352.95      325.09     13.21 o 
   5  22   0       17.55       10.93      8.21 o 
   6  22   0      333.33      339.13     18.90 o 
   1  23   0       96.72       89.23     18.66 o 
   2  23   0      128.00       93.30     20.55 o 
   3  23   0      111.61      131.88     17.11 o 
   4  23   0        6.30        9.52      4.20 o 
   5  23   0        3.10        4.89      4.12 o 
   6  23   0       87.82       62.65     27.13 o 
   0  24   0      103.17      158.65     14.50 o 
   1  24   0       24.83       20.83      5.18 o 
   2  24   0        4.14       11.51      4.30 o 
   3  24   0       21.02       24.16      8.58 o 
   4  24   0       10.00        9.18      6.57 o 
   5  24   0       36.24       26.54     10.10 o 
   6  24   0      125.19      133.26     19.82 o 
   1  25   0       62.38       61.54     11.04 o 
   2  25   0       11.77       10.20      5.65 o 
   3  25   0       38.14       31.80      8.26 o 
   4  25   0        0.38        4.57      4.72 o 
   5  25   0       12.38       13.84      5.46 o 
   0  26   0       21.18       18.57      6.29 o 
   1  26   0      242.61      192.49     17.13 o 
   2  26   0        0.31        9.55      4.45 o 
   3  26   0        1.20       11.80      5.04 o 
   4  26   0       97.51       94.14     17.66 o 
   5  26   0        0.75        9.48      5.43 o 
   1  27   0        8.41       11.32      4.30 o 
   2  27   0       85.71       95.67     14.74 o 
   3  27   0       86.40       70.71     23.10 o 
   4  27   0      101.87       73.89     34.79 o 
   0  28   0       27.91       15.05      6.38 o 
   1  28   0      288.97      310.85     16.83 o 
   2  28   0        0.11        4.89      4.43 o 
   3  28   0       22.57       14.31      5.05 o 
   4  28   0       11.70       21.19     10.75 o 
   1  29   0       24.21       19.99      7.62 o 
   2  29   0       83.85       74.19     28.57 o 
   3  29   0       16.42       15.41      5.92 o 
   0  30   0        1.04        6.33      4.83 o 
   1  30   0      200.76      227.64     19.99 o 
   2  30   0       24.35       27.36     11.15 o 
   3  30   0       40.61       30.24     15.19 o 
   1  31   0       11.52       12.26      5.88 o 
   2  31   0       89.39       58.78     38.88 o 
  -9   0   1       34.75       45.47     29.78 o 
  -7   0   1      150.14      132.26      9.60 o 
  -5   0   1      523.68      618.49     29.71 o 
  -3   0   1    15310.37    18122.65    210.53 o 
  -1   0   1     9775.94     9897.79    105.60 o 
   1   0   1     1336.81     1350.68     17.13 o 
   3   0   1        9.24        9.14      3.09 o 
   5   0   1      772.80      931.43     28.44 o 
   7   0   1      470.03      468.84     33.34 o 
   9   0   1       70.64       47.24     36.07 o 
  -9   1   1       15.94       21.30     11.83 o 
  -8   1   1      134.42      138.17     32.28 o 
  -7   1   1        3.14        7.19      3.13 o 
  -6   1   1      107.83      112.21      5.78 o 
  -5   1   1      907.70      973.61     21.90 o 
  -4   1   1     1938.83     2063.50     41.42 o 
  -3   1   1       12.27       18.24      3.11 o 
  -2   1   1      911.56      997.45     19.38 o 
  -1   1   1     5522.73     5459.92     65.42 o 
   0   1   1     5314.54     5639.95    115.79 o 
   1   1   1      483.70      497.69      5.39 o 
   2   1   1      108.75      111.55      2.61 o 
   3   1   1     1169.49     1321.06     18.96 o 
   4   1   1      355.59      308.47     12.72 o 
   5   1   1        1.33        4.11      1.63 o 
   6   1   1     1189.98     1184.88     43.42 o 
   7   1   1      115.05       91.13     23.61 o 
   8   1   1       36.64       26.77     10.51 o 
   9   1   1      163.68      191.94     29.67 o 
  -9   2   1       28.21       26.86     13.22 o 
  -8   2   1       21.97       16.61      9.29 o 
  -7   2   1      296.56      284.59     13.77 o 
  -6   2   1        2.38        5.61      3.14 o 
  -5   2   1     1064.52     1111.62     33.76 o 
  -4   2   1      529.90      583.63     12.69 o 
  -3   2   1      350.86      392.56      8.68 o 
  -2   2   1    16086.95    17621.23    326.42 o 
  -1   2   1       22.84       26.30      2.19 o 
   0   2   1     1465.07     1506.56     14.87 o 
   1   2   1      347.50      295.08      4.98 o 
   2   2   1      112.63       94.63      2.26 o 
   3   2   1      722.00      682.65     34.39 o 
   4   2   1      981.69     1073.23     23.20 o 
   5   2   1        3.63       10.98      2.96 o 
   6   2   1       26.82       24.41      8.64 o 
   7   2   1       52.00       54.20     14.13 o 
   8   2   1      123.02      132.28     53.87 o 
  -9   3   1      101.73       71.71     47.46 o 
  -8   3   1      103.67       91.82     23.28 o 
  -7   3   1      523.94      524.76     17.78 o 
  -6   3   1      636.58      674.94     15.07 o 
  -5   3   1       84.31       80.03      4.83 o 
  -4   3   1     3309.96     3342.20     73.21 o 
  -3   3   1      827.87      763.60     11.20 o 
  -2   3   1    12646.47    13819.89    205.43 o 
  -1   3   1      201.35      242.00      5.35 o 
   0   3   1      748.44      700.43     28.54 o 
   1   3   1     6074.74     6703.59     79.26 o 
   2   3   1      520.38      550.97      7.28 o 
   3   3   1        0.20        3.90      1.46 o 
   4   3   1     1057.98     1139.95     27.43 o 
   5   3   1      405.21      352.27     17.20 o 
   6   3   1      208.88      191.02     10.93 o 
   7   3   1        7.30       14.32      6.95 o 
   8   3   1        0.21        1.29      2.69 o 
  -9   4   1        0.39        4.68      4.52 o 
  -8   4   1       28.94       33.14     11.58 o 
  -7   4   1        1.17        8.81      7.49 o 
  -6   4   1      321.95      315.53     18.90 o 
  -5   4   1        3.07        3.95      1.57 o 
  -4   4   1     8673.82     8975.75     91.50 o 
  -3   4   1     1337.85     1396.34     23.88 o 
  -2   4   1     2529.60     2541.24     28.63 o 
  -1   4   1     2051.44     1949.70     10.44 o 
   0   4   1     4253.67     4209.17    106.89 o 
   1   4   1      971.20      934.28     17.60 o 
   2   4   1      427.51      393.64      7.82 o 
   3   4   1      335.72      382.11      8.48 o 
   4   4   1        0.77        3.35      1.53 o 
   5   4   1      153.72      136.31     10.24 o 
   6   4   1       30.41       40.68      8.32 o 
   7   4   1        2.87        3.07      3.84 o 
   8   4   1        0.23        9.14      5.10 o 
  -9   5   1       17.57       15.92      7.34 o 
  -8   5   1        4.12       10.60      5.21 o 
  -7   5   1       64.88       79.51     19.18 o 
  -6   5   1      452.11      444.87     16.56 o 
  -5   5   1      413.73      434.33     10.44 o 
  -4   5   1     1473.32     1496.57     51.16 o 
  -3   5   1      817.27      693.84      9.57 o 
  -2   5   1     3219.14     3150.65     20.18 o 
  -1   5   1    11152.77    11503.88    127.11 o 
   0   5   1     2000.83     1957.11     19.89 o 
   1   5   1       90.00       93.54      2.68 o 
   2   5   1      273.48      249.97      6.30 o 
   3   5   1      100.37      107.84      4.57 o 
   4   5   1        9.23        6.82      1.48 o 
   5   5   1      129.97      126.38     10.17 o 
   6   5   1      245.11      230.48      9.33 o 
   7   5   1       70.01       47.05     13.32 o 
   8   5   1        3.82        9.76      6.65 o 
  -9   6   1        0.06        6.97      4.76 o 
  -8   6   1        7.82        8.31      6.06 o 
  -7   6   1       50.74       57.56     13.81 o 
  -6   6   1     1611.11     1518.43     34.45 o 
  -5   6   1      140.32      156.33      6.50 o 
  -4   6   1     3216.13     3171.87     49.85 o 
  -3   6   1      637.15      667.89     10.10 o 
  -2   6   1      106.95      110.07      2.91 o 
  -1   6   1     1818.39     1814.02     29.11 o 
   0   6   1     2367.95     2414.44     23.55 o 
   1   6   1      215.48      193.87      3.01 o 
   2   6   1       16.19       15.52      2.04 o 
   3   6   1      499.95      501.95      9.90 o 
   4   6   1       25.18       32.88      5.32 o 
   5   6   1       19.26       19.57      4.03 o 
   6   6   1      227.32      220.76      8.70 o 
   7   6   1       48.38       66.19     18.99 o 
   8   6   1       94.10       92.77     14.23 o 
  -9   7   1       72.50       54.09     12.92 o 
  -8   7   1      305.91      304.60     20.58 o 
  -7   7   1       72.82       78.97     17.06 o 
  -6   7   1     1116.01     1064.74     44.95 o 
  -5   7   1     1413.10     1392.99     28.63 o 
  -4   7   1        0.07        1.65      1.54 o 
  -3   7   1     4776.53     4735.71     76.37 o 
  -2   7   1     1063.27     1051.88     23.72 o 
  -1   7   1     1871.85     1753.06     13.00 o 
   0   7   1       90.20       74.10      2.78 o 
   1   7   1     1441.09     1484.98     17.66 o 
   2   7   1       15.14       16.55      1.72 o 
   3   7   1      486.93      445.14     14.47 o 
   4   7   1        8.81        8.40      1.76 o 
   5   7   1       65.28       70.37     10.39 o 
   6   7   1        4.32        6.20      2.59 o 
   7   7   1       72.26       68.92     17.36 o 
   8   7   1        0.20       10.31      5.90 o 
  -9   8   1      153.69      155.24     16.95 o 
  -8   8   1       61.20       33.06     22.04 o 
  -7   8   1      111.36      106.84     13.10 o 
  -6   8   1       83.81       52.49     11.61 o 
  -5   8   1      800.81      809.52     23.52 o 
  -4   8   1      474.42      486.78     11.10 o 
  -3   8   1      224.86      240.22      9.04 o 
  -2   8   1       86.77       86.21      3.83 o 
  -1   8   1     1084.65     1053.32     13.45 o 
   0   8   1      184.73      136.75      2.87 o 
   1   8   1     3605.89     3641.18     46.68 o 
   2   8   1      355.65      322.57      7.15 o 
   3   8   1     2036.45     2266.53     40.22 o 
   4   8   1       54.65       76.46     12.04 o 
   5   8   1      461.36      465.83     20.83 o 
   6   8   1      133.22      151.31     14.08 o 
   7   8   1       21.47       20.78      8.03 o 
   8   8   1      203.13      234.56     19.27 o 
  -9   9   1       21.29       11.96      7.12 o 
  -8   9   1      230.39      288.80     21.71 o 
  -7   9   1       62.07       53.59     12.31 o 
  -6   9   1      234.60      237.91     12.10 o 
  -5   9   1       98.54       93.94      7.96 o 
  -4   9   1       96.86      104.07      9.02 o 
  -3   9   1       91.04      112.00      5.54 o 
  -2   9   1      449.96      530.55      9.36 o 
  -1   9   1     1653.85     1610.53     23.92 o 
   0   9   1      427.71      391.68      7.80 o 
   1   9   1       18.98       18.65      1.86 o 
   2   9   1       12.62       14.24      2.00 o 
   3   9   1      110.01       93.34      8.20 o 
   4   9   1        8.75       13.01      5.91 o 
   5   9   1      367.03      361.50     26.41 o 
   6   9   1       67.62       70.79     14.93 o 
   7   9   1        1.29        6.11      4.12 o 
   8   9   1       53.32       41.02     17.58 o 
  -9  10   1       63.11       24.56     30.59 o 
  -8  10   1       26.04       17.24      9.42 o 
  -7  10   1      135.15      134.55     13.53 o 
  -6  10   1      226.56      223.46     16.26 o 
  -5  10   1      182.12      184.52      8.28 o 
  -4  10   1        0.53        3.23      2.05 o 
  -3  10   1     1138.60     1154.79     23.27 o 
  -2  10   1      154.38      152.51      6.52 o 
  -1  10   1      610.14      568.91      9.12 o 
   0  10   1     2147.21     2040.90     20.71 o 
   1  10   1     5577.40     5792.48     62.34 o 
   2  10   1     2810.56     2936.23     35.04 o 
   3  10   1     1429.78     1445.99     29.95 o 
   4  10   1      764.37      769.14     24.59 o 
   5  10   1      334.60      331.54     14.03 o 
   6  10   1       52.23       59.36     11.16 o 
   7  10   1        8.10        6.72      5.30 o 
   8  10   1       42.73       21.04     12.11 o 
  -8  11   1        0.89        5.69      3.94 o 
  -7  11   1       46.89       45.63     12.10 o 
  -6  11   1      255.41      239.19     13.84 o 
  -5  11   1      163.72      140.46     15.46 o 
  -4  11   1      264.01      290.22     10.57 o 
  -3  11   1      360.27      392.95      8.34 o 
  -2  11   1     3746.74     3840.18     50.26 o 
  -1  11   1     4849.08     5119.56     50.50 o 
   0  11   1     3566.24     3525.66     41.45 o 
   1  11   1        4.93       12.31      1.85 o 
   2  11   1      216.46      214.86      6.32 o 
   3  11   1      387.73      374.92     11.75 o 
   4  11   1     1067.13     1140.75     34.01 o 
   5  11   1      162.55      169.40     17.03 o 
   6  11   1      344.03      371.58     16.78 o 
   7  11   1        0.16        4.09      4.03 o 
   8  11   1      177.18      195.99     23.16 o 
  -8  12   1      138.73       98.79     33.52 o 
  -7  12   1        8.56       14.87      4.31 o 
  -6  12   1       35.92       43.53      9.59 o 
  -5  12   1      424.03      389.31     20.36 o 
  -4  12   1       31.00       31.89      5.86 o 
  -3  12   1        7.48       11.46      2.54 o 
  -2  12   1      604.60      617.82     11.40 o 
  -1  12   1        8.02       13.74      2.51 o 
   0  12   1      183.75      174.30      4.43 o 
   1  12   1        6.70       12.59      1.94 o 
   2  12   1      665.38      724.43     13.07 o 
   3  12   1      715.64      667.45     17.23 o 
   4  12   1      399.21      399.52     15.67 o 
   5  12   1      466.93      452.23     19.45 o 
   6  12   1      130.86      128.52     24.04 o 
   7  12   1       43.03       39.08     13.28 o 
   8  12   1      394.21      394.54     22.47 o 
  -8  13   1       27.49       18.89      7.04 o 
  -7  13   1       10.02       16.08      4.92 o 
  -6  13   1       10.56       15.56      4.34 o 
  -5  13   1      175.47      171.97     16.08 o 
  -4  13   1      864.77      869.73     24.52 o 
  -3  13   1       89.83      106.51      4.87 o 
  -2  13   1     1631.84     1597.14     27.56 o 
  -1  13   1      388.05      373.83      8.29 o 
   0  13   1      319.51      261.48      5.80 o 
   1  13   1     2311.67     2252.93     28.52 o 
   2  13   1      134.88      137.27      5.61 o 
   3  13   1       79.77       90.87     11.97 o 
   4  13   1        2.44        4.67      2.55 o 
   5  13   1       57.77       60.55     13.83 o 
   6  13   1      171.81      198.87     13.29 o 
   7  13   1      102.94       84.17     27.52 o 
   8  13   1       25.42       13.98     10.35 o 
  -8  14   1       10.64       14.81      6.01 o 
  -7  14   1       53.84       61.85     12.90 o 
  -6  14   1      126.45      128.28     22.43 o 
  -5  14   1       96.62      109.05     21.31 o 
  -4  14   1       65.94       68.26      9.80 o 
  -3  14   1      415.07      390.44      9.43 o 
  -2  14   1      133.36      144.97      6.30 o 
  -1  14   1      513.54      489.72     11.09 o 
   0  14   1     1602.73     1548.79     29.99 o 
   1  14   1     1455.22     1405.03     22.58 o 
   2  14   1      963.00     1012.56     19.48 o 
   3  14   1       11.66       16.36      3.93 o 
   4  14   1       24.16       24.56      5.52 o 
   5  14   1       30.94       31.07      6.60 o 
   6  14   1       24.16       31.66      9.16 o 
   7  14   1      142.08      147.77     19.58 o 
   8  14   1        9.26        6.33      8.56 o 
  -8  15   1       49.01       44.36     15.24 o 
  -7  15   1       89.17      108.57     17.99 o 
  -6  15   1      273.23      267.90     21.87 o 
  -5  15   1       52.21       65.11     15.19 o 
  -4  15   1      138.30      147.59     13.14 o 
  -3  15   1       88.53       82.39      6.65 o 
  -2  15   1       97.87      116.34      7.31 o 
  -1  15   1      258.10      225.58      6.97 o 
   0  15   1      201.97      216.33      6.58 o 
   1  15   1      289.50      286.02      7.81 o 
   2  15   1       99.34       98.14      7.96 o 
   3  15   1      334.98      326.03     15.48 o 
   4  15   1        1.31        4.62      2.20 o 
   5  15   1       53.81       58.41     11.24 o 
   6  15   1       44.16       47.55     11.62 o 
   7  15   1       29.49       28.29     11.23 o 
  -8  16   1        2.24        5.76      4.03 o 
  -7  16   1        0.01        7.88      5.01 o 
  -6  16   1      257.73      281.30     20.30 o 
  -5  16   1        0.69        5.01      3.61 o 
  -4  16   1      100.73      112.69     15.88 o 
  -3  16   1      165.18      163.89      9.71 o 
  -2  16   1      302.04      302.18     10.30 o 
  -1  16   1      181.18      196.56     11.10 o 
   0  16   1     1535.44     1449.86     29.06 o 
   1  16   1      358.30      332.06      8.88 o 
   2  16   1       63.50       65.84      8.71 o 
   3  16   1       36.89       36.08      7.63 o 
   4  16   1       23.23       21.70      4.90 o 
   5  16   1        0.71        3.06      4.81 o 
   6  16   1        2.00        6.89      3.64 o 
   7  16   1       30.64       21.50      7.81 o 
  -8  17   1        2.40        7.52      3.74 o 
  -7  17   1      203.19      218.85     18.60 o 
  -6  17   1       59.34       67.49     14.69 o 
  -5  17   1       49.99       46.60      9.30 o 
  -4  17   1      132.27      132.76     17.84 o 
  -3  17   1      113.95      123.02      6.75 o 
  -2  17   1      438.35      426.84     11.93 o 
  -1  17   1      585.77      564.35     15.25 o 
   0  17   1      172.91      180.89      8.79 o 
   1  17   1        8.79        6.30      2.39 o 
   2  17   1        7.02       15.70      3.50 o 
   3  17   1       24.05       23.82      3.61 o 
   4  17   1      383.11      384.80     13.67 o 
   5  17   1        9.27       13.57      5.52 o 
   6  17   1       54.04       54.27     13.70 o 
   7  17   1        0.32        4.66      3.90 o 
  -7  18   1        4.55        5.64      4.07 o 
  -6  18   1       70.83       93.05     25.02 o 
  -5  18   1       19.91       20.10      6.78 o 
  -4  18   1      416.52      422.37     15.85 o 
  -3  18   1       77.73       57.25      7.97 o 
  -2  18   1        2.16        4.05      2.25 o 
  -1  18   1      363.63      370.53     14.34 o 
   0  18   1       29.62       32.80      5.42 o 
   1  18   1       12.66       15.92      3.44 o 
   2  18   1      862.37      848.06     27.62 o 
   3  18   1      175.07      139.25      7.69 o 
   4  18   1       83.09       84.10     14.48 o 
   5  18   1       10.58        9.81      5.15 o 
   6  18   1       25.35       29.80      8.57 o 
   7  18   1        2.10        9.90      4.48 o 
  -7  19   1        4.21        1.63      3.73 o 
  -6  19   1      129.95      134.82     16.40 o 
  -5  19   1       11.71       16.08      5.60 o 
  -4  19   1      206.02      211.18     12.36 o 
  -3  19   1      470.61      455.43     15.47 o 
  -2  19   1       28.87       33.02      6.59 o 
  -1  19   1      210.88      211.92     13.70 o 
   0  19   1       77.60       88.27      9.88 o 
   1  19   1      127.09      139.05      9.91 o 
   2  19   1      202.83      222.92      8.04 o 
   3  19   1        0.33        4.65      1.79 o 
   4  19   1      273.22      266.46     14.01 o 
   5  19   1      170.24      166.99     40.89 o 
   6  19   1       19.20       16.71      8.00 o 
   7  19   1       27.84       23.84     11.66 o 
  -7  20   1       49.96       39.51     16.23 o 
  -6  20   1       27.68       19.89      8.42 o 
  -5  20   1       33.94       36.81      9.45 o 
  -4  20   1        7.18        8.44      3.33 o 
  -3  20   1        8.01        6.65      2.33 o 
  -2  20   1      139.16      166.11     10.21 o 
  -1  20   1      363.41      357.67     12.02 o 
   0  20   1      216.57      220.28      9.42 o 
   1  20   1       12.05        9.65      3.24 o 
   2  20   1      406.46      417.48     15.52 o 
   3  20   1        0.30        3.37      3.44 o 
   4  20   1      717.76      728.31     30.42 o 
   5  20   1        3.12       13.21      4.62 o 
   6  20   1        6.69       10.94      6.36 o 
  -7  21   1      131.25      151.25     17.70 o 
  -6  21   1        1.56        5.77      3.35 o 
  -5  21   1       84.65       66.82     17.41 o 
  -4  21   1      106.30       92.30     16.58 o 
  -3  21   1        0.02        1.58      2.62 o 
  -2  21   1        4.85        9.91      3.31 o 
  -1  21   1      153.38      148.42      9.80 o 
   0  21   1        5.66        5.34      2.28 o 
   1  21   1        0.00        6.14      2.55 o 
   2  21   1        5.92        5.92      2.24 o 
   3  21   1     1228.93     1273.16     33.26 o 
   4  21   1      213.13      241.68     11.52 o 
   5  21   1      479.78      527.74     24.32 o 
   6  21   1      368.11      379.43     18.84 o 
  -6  22   1        4.12        6.16      5.29 o 
  -5  22   1      233.34      241.69     15.17 o 
  -4  22   1        8.41        9.01      4.43 o 
  -3  22   1      282.02      245.68     13.56 o 
  -2  22   1      240.15      229.05     10.93 o 
  -1  22   1        1.07        5.54      3.23 o 
   0  22   1      960.11      955.32     26.81 o 
   1  22   1      792.76      732.41     17.96 o 
   2  22   1     1090.28     1028.65     24.85 o 
   3  22   1      356.14      382.49     17.88 o 
   4  22   1        1.19        4.20      4.58 o 
   5  22   1      325.15      290.49     23.84 o 
   6  22   1       70.16       58.21     24.77 o 
  -6  23   1        0.33        4.62      5.30 o 
  -5  23   1        0.06        4.74      3.76 o 
  -4  23   1      130.28      127.82     15.79 o 
  -3  23   1      143.79      133.63     13.89 o 
  -2  23   1      681.00      685.25     19.19 o 
  -1  23   1       72.98       55.88     11.62 o 
   0  23   1     1474.59     1397.59     28.52 o 
   1  23   1      114.23      124.28     14.41 o 
   2  23   1        0.89       10.58      3.29 o 
   3  23   1       62.75       62.87     17.46 o 
   4  23   1      187.14      193.78     28.16 o 
   5  23   1        0.05        4.30      4.34 o 
   6  23   1       49.99       47.98     20.24 o 
  -6  24   1       30.38       28.84     12.49 o 
  -5  24   1      113.30      120.84     17.35 o 
  -4  24   1        1.56        8.23      4.07 o 
  -3  24   1      104.51       82.76     20.86 o 
  -2  24   1      104.41      111.07      8.70 o 
  -1  24   1        0.84        5.46      2.97 o 
   0  24   1        7.68        9.62      4.02 o 
   1  24   1      218.17      233.38     13.83 o 
   2  24   1       56.18       46.01     11.65 o 
   3  24   1       38.25       40.62     13.09 o 
   4  24   1       33.93       36.97     13.26 o 
   5  24   1        8.07        6.97      4.25 o 
  -5  25   1       84.43       66.58     25.06 o 
  -4  25   1      242.00      255.80     13.93 o 
  -3  25   1       12.40       18.16      6.04 o 
  -2  25   1     1006.63     1097.56     18.52 o 
  -1  25   1       53.25       58.78     12.90 o 
   0  25   1      126.49      136.54     14.86 o 
   1  25   1      104.79      106.14     15.23 o 
   2  25   1       10.72        8.16      2.98 o 
   3  25   1      226.60      199.05     18.23 o 
   4  25   1      112.37      111.95     14.71 o 
   5  25   1      156.89      124.45     35.16 o 
  -5  26   1       81.10       89.86     15.47 o 
  -4  26   1      124.39      139.79     22.64 o 
  -3  26   1       74.60      138.18     36.07 o 
  -2  26   1        0.08        5.91      2.84 o 
  -1  26   1       63.14       57.24     13.46 o 
   0  26   1      369.34      420.18     20.40 o 
   1  26   1      117.78      115.69      9.36 o 
   2  26   1      170.89      169.22     20.20 o 
   3  26   1      195.27      175.39     16.55 o 
   4  26   1       56.20       43.15     15.06 o 
   5  26   1        3.52        8.40      7.57 o 
  -5  27   1       14.00       21.77      9.52 o 
  -4  27   1       29.94       18.99     12.22 o 
  -3  27   1      175.18      207.95     12.53 o 
  -2  27   1       22.49       26.29      8.25 o 
  -1  27   1      266.31      276.43     12.47 o 
   0  27   1       26.78       27.87      8.51 o 
   1  27   1       32.22       24.73      7.07 o 
   2  27   1        9.59        5.49      3.58 o 
   3  27   1      191.24      211.74     12.00 o 
   4  27   1      127.01      141.88     19.04 o 
  -4  28   1       97.82       58.49     26.68 o 
  -3  28   1        0.96        3.30      4.13 o 
  -2  28   1        9.38        8.89      4.82 o 
  -1  28   1        2.05        4.45      2.78 o 
   0  28   1       92.41       76.86     16.93 o 
   1  28   1        2.80        6.68      4.34 o 
   2  28   1      537.18      560.03     22.45 o 
   3  28   1        2.22        6.09      5.80 o 
   4  28   1      122.08      117.69     34.39 o 
  -3  29   1      188.39      221.67     15.92 o 
  -2  29   1       73.38       46.19     19.36 o 
  -1  29   1       91.82       93.02     11.36 o 
   0  29   1       10.70        9.47      5.19 o 
   1  29   1        0.02        3.14      4.38 o 
   2  29   1        1.40        5.95      4.97 o 
   3  29   1       49.23       15.28     19.17 o 
  -3  30   1        7.58        4.24      3.90 o 
  -2  30   1        0.20        6.30      8.04 o 
  -1  30   1       38.03       24.56     13.43 o 
   0  30   1       48.93       28.10     12.58 o 
   1  30   1        1.36        6.82      5.71 o 
   2  30   1        5.62       11.17      5.98 o 
  -2  31   1       29.07       20.10     10.55 o 
  -1  31   1      210.03      234.93     13.99 o 
   0  31   1       41.22       28.56     17.88 o 
   1  31   1        3.03        6.55      4.74 o 
  -8   0   2       30.69       18.88      8.94 o 
  -6   0   2      800.77      746.61     33.13 o 
  -4   0   2      505.66      417.78     26.64 o 
  -2   0   2     2482.93     2417.69    107.92 o 
   0   0   2     5168.99     5399.72     97.56 o 
   2   0   2      111.99      101.62      5.33 o 
   4   0   2      406.61      422.41     12.53 o 
   6   0   2      121.09      119.80     17.16 o 
   8   0   2      123.88      160.52     27.52 o 
  -9   1   2       11.10       11.33     10.70 o 
  -8   1   2       10.57       15.30      6.90 o 
  -7   1   2      211.17      223.47      8.11 o 
  -6   1   2       51.21      102.50     15.11 o 
  -5   1   2      976.43      971.58     26.27 o 
  -4   1   2      540.39      552.98     12.54 o 
  -3   1   2     1844.60     1718.62     21.84 o 
  -2   1   2     6467.09     6587.39    131.78 o 
  -1   1   2     5940.29     5869.97     64.97 o 
   0   1   2    10203.20    11294.97    108.17 o 
   1   1   2      373.05      408.79      5.77 o 
   2   1   2       26.40       27.55      3.68 o 
   3   1   2        0.83        2.41      1.14 o 
   4   1   2      300.55      291.88      8.82 o 
   5   1   2      218.45      219.64      8.31 o 
   6   1   2      203.56      207.83     21.98 o 
   7   1   2      301.38      304.54     19.87 o 
   8   1   2        0.52        7.76      5.50 o 
  -9   2   2        1.67        9.09      9.55 o 
  -8   2   2       57.90       67.16     20.84 o 
  -7   2   2      116.35      112.38      8.98 o 
  -6   2   2        0.15        4.22      3.12 o 
  -5   2   2       13.01       65.93     13.41 o 
  -4   2   2        0.09        2.65      2.26 o 
  -3   2   2      811.52      828.68     11.82 o 
  -2   2   2      995.80      988.84     14.97 o 
  -1   2   2      176.43      148.90      3.08 o 
   0   2   2       38.28       56.52      2.49 o 
   1   2   2      602.54      672.96      7.68 o 
   2   2   2     2133.69     2163.09     26.24 o 
   3   2   2     1399.01     1572.07     19.19 o 
   4   2   2      348.91      368.59     10.76 o 
   5   2   2      191.80      213.35      8.59 o 
   6   2   2       13.55       15.28      3.50 o 
   7   2   2       18.53       18.29      7.62 o 
   8   2   2       17.48       26.50     17.44 o 
  -9   3   2        2.49        6.36      5.27 o 
  -8   3   2        9.95       10.54      5.75 o 
  -7   3   2      390.05      398.62     11.53 o 
  -6   3   2      163.17      180.17     25.99 o 
  -5   3   2      743.31      729.61     21.19 o 
  -4   3   2     3050.77     3125.46     40.96 o 
  -3   3   2       86.40       89.04      4.37 o 
  -2   3   2      714.99      690.79     11.79 o 
  -1   3   2    12826.69    13691.29    124.95 o 
   0   3   2      472.23      517.47     11.94 o 
   1   3   2      390.01      455.76      7.16 o 
   2   3   2      183.98      172.57      6.20 o 
   3   3   2       65.29       64.60      5.35 o 
   4   3   2       37.94       46.25      7.08 o 
   5   3   2      217.76      192.67     10.73 o 
   6   3   2        3.72        4.21      1.80 o 
   7   3   2       10.54       13.55      5.75 o 
   8   3   2       65.57       54.92     19.10 o 
  -9   4   2       33.41       17.75      9.57 o 
  -8   4   2       22.10       12.50      5.00 o 
  -7   4   2        1.77        7.14      5.81 o 
  -6   4   2     1514.13     1465.45     41.99 o 
  -5   4   2       39.01       41.80      6.19 o 
  -4   4   2      127.58      176.53     29.68 o 
  -3   4   2     1652.53     1634.53     27.29 o 
  -2   4   2      857.56      826.13     15.36 o 
  -1   4   2      297.32      292.63      5.13 o 
   0   4   2     1272.74     1242.53     16.00 o 
   1   4   2      931.29      945.69     16.26 o 
   2   4   2     3209.49     3402.53     70.14 o 
   3   4   2      566.80      594.53     14.83 o 
   4   4   2     1860.88     1844.45     46.64 o 
   5   4   2      353.11      352.74     21.53 o 
   6   4   2        7.47        3.90      3.07 o 
   7   4   2       37.56       50.03     16.54 o 
   8   4   2        0.03        8.68      5.32 o 
  -9   5   2        1.01        7.72      8.28 o 
  -8   5   2      445.91      454.09     32.07 o 
  -7   5   2       90.98       80.75     14.16 o 
  -6   5   2        0.12        5.94      4.06 o 
  -5   5   2       24.13       30.26      4.11 o 
  -4   5   2     2367.43     2262.71     61.85 o 
  -3   5   2       14.33       13.60      3.50 o 
  -2   5   2      452.81      419.02      5.47 o 
  -1   5   2      681.54      704.77      9.99 o 
   0   5   2      407.13      428.38      6.26 o 
   1   5   2       12.47       21.26      2.94 o 
   2   5   2     1220.51     1344.99     19.02 o 
   3   5   2        7.19        8.17      1.85 o 
   4   5   2      471.52      497.12     12.02 o 
   5   5   2      208.60      159.01     10.52 o 
   6   5   2      475.64      534.34     19.94 o 
   7   5   2       31.82       30.09     13.10 o 
   8   5   2       18.16       12.11      7.67 o 
  -9   6   2       61.47       57.93     27.95 o 
  -8   6   2      175.98      189.90     18.08 o 
  -7   6   2      122.65      138.01     13.54 o 
  -6   6   2     1032.61      945.25     51.45 o 
  -5   6   2        6.94       10.88      2.21 o 
  -4   6   2       20.20       16.26      3.25 o 
  -3   6   2     1537.68     1383.84     16.34 o 
  -2   6   2      418.09      416.48      9.05 o 
  -1   6   2      773.93      727.44      8.10 o 
   0   6   2      412.52      375.07      6.30 o 
   1   6   2      281.27      249.77      5.97 o 
   2   6   2      148.26      153.24      4.76 o 
   3   6   2      434.16      392.50     11.46 o 
   4   6   2      352.07      383.83     10.11 o 
   5   6   2      109.82      102.96      7.76 o 
   6   6   2       72.73       72.25     17.57 o 
   7   6   2        2.87        9.18      4.34 o 
   8   6   2        9.73        7.46      5.14 o 
  -9   7   2        9.03       10.32      8.59 o 
  -8   7   2      689.02      740.78     27.15 o 
  -7   7   2       32.27       32.19      7.63 o 
  -6   7   2     2717.19     2818.94     76.19 o 
  -5   7   2      316.89      293.23      9.60 o 
  -4   7   2      405.11      423.07      9.60 o 
  -3   7   2      418.97      417.28      7.87 o 
  -2   7   2      620.69      641.17      8.83 o 
  -1   7   2      388.60      340.38      5.28 o 
   0   7   2     3277.18     3311.97     43.26 o 
   1   7   2      227.78      208.69      5.28 o 
   2   7   2        0.98        2.80      1.11 o 
   3   7   2       80.50       83.73      5.39 o 
   4   7   2      315.88      311.12     10.82 o 
   5   7   2       65.16       63.82      8.87 o 
   6   7   2      202.07      188.92     15.04 o 
   7   7   2       70.89       64.88     19.96 o 
   8   7   2       83.05       74.10     35.89 o 
  -9   8   2      106.87       67.65     37.99 o 
  -8   8   2      465.53      506.93     32.50 o 
  -7   8   2       19.89       19.04      6.83 o 
  -6   8   2        1.98        5.54      8.24 o 
  -5   8   2      474.38      462.81     11.39 o 
  -4   8   2       49.01       54.96      6.49 o 
  -3   8   2       41.93       35.99      4.84 o 
  -2   8   2      232.19      215.78      6.41 o 
  -1   8   2        0.72        2.65      1.48 o 
   0   8   2      669.31      583.53      7.60 o 
   1   8   2     2651.70     2763.61     39.98 o 
   2   8   2      494.09      486.87     15.49 o 
   3   8   2      883.76      819.87     24.26 o 
   4   8   2        8.14        8.65      2.15 o 
   5   8   2       15.99       12.18      3.59 o 
   6   8   2       21.13       23.51      6.73 o 
   7   8   2       54.68       52.97     19.09 o 
   8   8   2        8.13       10.48      7.26 o 
  -9   9   2       51.11       28.27     14.51 o 
  -8   9   2      175.50      171.76     19.58 o 
  -7   9   2        6.65       12.15      5.44 o 
  -6   9   2      160.34      160.09      8.62 o 
  -5   9   2       12.48       11.71      2.46 o 
  -4   9   2      357.60      361.95      8.79 o 
  -3   9   2      114.44      102.80      4.97 o 
  -2   9   2      841.92      828.62     12.22 o 
  -1   9   2      577.37      522.03      8.89 o 
   0   9   2        0.07        3.24      1.21 o 
   1   9   2       79.10       60.45      3.20 o 
   2   9   2      292.19      279.28      5.31 o 
   3   9   2      889.37      900.37     22.51 o 
   4   9   2      446.09      457.22     18.07 o 
   5   9   2       16.92       16.87      4.99 o 
   6   9   2        7.06        7.78      5.02 o 
   7   9   2       91.03       73.92     24.83 o 
   8   9   2        2.37        5.11      6.09 o 
  -9  10   2        0.29        3.45      5.30 o 
  -8  10   2       95.99       88.69     26.32 o 
  -7  10   2       51.61       45.53     13.13 o 
  -6  10   2       32.46       37.18      7.70 o 
  -5  10   2       48.18       44.56      3.74 o 
  -4  10   2      713.52      679.76     14.01 o 
  -3  10   2      120.90      101.24      6.43 o 
  -2  10   2      265.28      243.94      6.12 o 
  -1  10   2       80.77       72.64      3.69 o 
   0  10   2       26.93       25.69      2.99 o 
   1  10   2      581.04      626.72      9.21 o 
   2  10   2       27.54       43.06      4.09 o 
   3  10   2      204.20      184.22      6.11 o 
   4  10   2       35.44       40.18      7.77 o 
   5  10   2       65.24       84.91     13.04 o 
   6  10   2       68.24       62.24     13.29 o 
   7  10   2      509.78      517.47     27.60 o 
   8  10   2        0.12       11.70      5.83 o 
  -9  11   2       77.71       58.50     26.02 o 
  -8  11   2       11.29        9.20      5.10 o 
  -7  11   2      256.86      269.82     12.44 o 
  -6  11   2      109.06       96.13     19.07 o 
  -5  11   2      273.28      254.25     12.77 o 
  -4  11   2      168.99      171.64      6.59 o 
  -3  11   2        0.90        3.54      2.29 o 
  -2  11   2        8.75        7.48      2.15 o 
  -1  11   2       72.98       81.08      5.82 o 
   0  11   2      819.40      833.68     18.17 o 
   1  11   2        4.00        3.04      1.28 o 
   2  11   2      642.50      636.74     13.11 o 
   3  11   2        0.48        0.96      1.35 o 
   4  11   2        0.55        2.71      4.52 o 
   5  11   2     3018.10     3278.99     57.66 o 
   6  11   2       67.74       68.13     15.47 o 
   7  11   2      597.14      627.44     30.15 o 
   8  11   2        0.79        3.74      5.01 o 
  -8  12   2       16.27       26.24      9.37 o 
  -7  12   2       67.11       60.47     13.56 o 
  -6  12   2      120.72      112.38     24.26 o 
  -5  12   2      202.78      191.69      8.94 o 
  -4  12   2      162.91      155.75      9.93 o 
  -3  12   2      149.67      176.72      6.99 o 
  -2  12   2      661.09      624.06     14.29 o 
  -1  12   2        4.38        4.53      1.82 o 
   0  12   2       27.61       39.40      5.45 o 
   1  12   2      649.88      671.94     12.29 o 
   2  12   2      940.66      921.78     15.68 o 
   3  12   2        8.62       14.54      3.53 o 
   4  12   2     1570.83     1503.59     34.97 o 
   5  12   2       53.35       54.89     10.69 o 
   6  12   2      191.87      202.50     16.97 o 
   7  12   2      179.35      161.96     15.44 o 
  -8  13   2       83.85       59.12     21.55 o 
  -7  13   2      163.19      175.81     20.20 o 
  -6  13   2       81.02       73.51     17.55 o 
  -5  13   2       97.52      123.96     21.97 o 
  -4  13   2       97.96       90.81     10.60 o 
  -3  13   2      530.40      537.56     16.76 o 
  -2  13   2       28.58       27.45      4.47 o 
  -1  13   2      988.21     1038.57     24.15 o 
   0  13   2       11.81       32.68      4.04 o 
   1  13   2      763.05      704.78     13.85 o 
   2  13   2      257.57      229.07      4.89 o 
   3  13   2      361.44      351.38     11.72 o 
   4  13   2      272.17      249.71     12.40 o 
   5  13   2      114.45      114.37     23.23 o 
   6  13   2        0.13        2.38      3.49 o 
   7  13   2        9.09       13.20      5.91 o 
  -8  14   2       28.59       28.56     12.33 o 
  -7  14   2        0.26        8.15      3.75 o 
  -6  14   2       15.33       21.35      7.39 o 
  -5  14   2      276.14      264.48     13.39 o 
  -4  14   2      427.04      399.09     13.48 o 
  -3  14   2      254.80      236.13     10.93 o 
  -2  14   2     1177.79     1129.35     22.15 o 
  -1  14   2       34.66       29.38      4.31 o 
   0  14   2       19.65       25.57      4.73 o 
   1  14   2       30.46       26.51      4.90 o 
   2  14   2      313.98      266.91      5.72 o 
   3  14   2       34.76       35.83      7.16 o 
   4  14   2       88.73      104.22      8.90 o 
   5  14   2      289.09      301.05     16.37 o 
   6  14   2       99.49       87.23     24.85 o 
   7  14   2       40.62       25.12     10.95 o 
  -8  15   2        0.81        4.51      5.30 o 
  -7  15   2        3.35        7.09      3.35 o 
  -6  15   2      173.36      154.30     16.59 o 
  -5  15   2      128.41      113.04     29.00 o 
  -4  15   2      188.29      184.98      6.09 o 
  -3  15   2      167.57      172.65      9.28 o 
  -2  15   2      454.72      451.55     10.99 o 
  -1  15   2     2122.42     2134.01     36.82 o 
   0  15   2     1950.01     1838.92     32.18 o 
   1  15   2      764.17      784.88     14.67 o 
   2  15   2      266.95      245.55      9.16 o 
   3  15   2      336.21      340.35     14.42 o 
   4  15   2      240.81      223.54     13.05 o 
   5  15   2       69.75       66.81     14.79 o 
   6  15   2      625.95      664.91     19.98 o 
   7  15   2       38.37       31.17     13.00 o 
  -8  16   2       27.41       12.29      8.72 o 
  -7  16   2       48.17       31.75     12.09 o 
  -6  16   2      223.26      200.79     14.31 o 
  -5  16   2      302.41      308.75     15.59 o 
  -4  16   2      733.14      694.61     20.00 o 
  -3  16   2      843.44      823.64     24.21 o 
  -2  16   2      338.34      333.48     10.69 o 
  -1  16   2      265.06      243.83      9.43 o 
   0  16   2      675.46      641.93     14.31 o 
   1  16   2      498.95      500.18     12.27 o 
   2  16   2       29.59       28.57      5.11 o 
   3  16   2      368.81      373.25     10.31 o 
   4  16   2      244.09      225.29     13.92 o 
   5  16   2      229.32      201.85     16.11 o 
   6  16   2       27.42       17.57      6.91 o 
   7  16   2       90.91       57.25     26.71 o 
  -8  17   2       10.90        9.31      4.75 o 
  -7  17   2        1.54        6.26      4.83 o 
  -6  17   2      288.49      299.41     15.96 o 
  -5  17   2       17.39       11.71      4.44 o 
  -4  17   2        7.73       12.17      3.31 o 
  -3  17   2      153.53      138.07      8.51 o 
  -2  17   2      366.15      337.28     11.78 o 
  -1  17   2      882.83      740.97     43.75 o 
   0  17   2     1649.78     1635.92     31.50 o 
   1  17   2      683.93      657.47     17.61 o 
   2  17   2      110.79      103.73      5.80 o 
   3  17   2      103.65       89.86      4.54 o 
   4  17   2      828.71      816.67     26.27 o 
   5  17   2       37.44       45.55     13.13 o 
   6  17   2      183.42      196.35     17.29 o 
   7  17   2       56.54       37.45     16.28 o 
  -7  18   2       30.63       34.97     11.81 o 
  -6  18   2        2.55        7.28      3.86 o 
  -5  18   2      117.96      114.03     15.24 o 
  -4  18   2        7.38        8.69      2.44 o 
  -3  18   2      647.36      634.32     16.90 o 
  -2  18   2        2.88        5.16      2.48 o 
  -1  18   2       16.02       15.80      3.66 o 
   0  18   2        4.63        5.44      2.22 o 
   1  18   2     1156.55     1155.60     36.94 o 
   2  18   2     1421.42     1371.45     27.13 o 
   3  18   2      418.93      430.85     21.97 o 
   4  18   2       94.69       93.69     18.52 o 
   5  18   2       20.63       27.02      8.83 o 
   6  18   2        0.12        8.63      4.71 o 
   7  18   2       31.14       12.87      7.35 o 
  -7  19   2      140.61      100.39     38.69 o 
  -6  19   2       17.38       19.72      8.87 o 
  -5  19   2       48.72       44.17     12.47 o 
  -4  19   2        0.04        3.07      2.83 o 
  -3  19   2       23.97       25.93      4.77 o 
  -2  19   2      527.78      527.80     14.72 o 
  -1  19   2     1062.17     1083.62     33.77 o 
   0  19   2      113.94      119.83     15.19 o 
   1  19   2       25.97       24.02      4.86 o 
   2  19   2      160.71      140.62      8.76 o 
   3  19   2      562.53      560.59     17.14 o 
   4  19   2       10.13        8.55      4.45 o 
   5  19   2       27.33       20.90      7.11 o 
   6  19   2       36.57       31.63      9.89 o 
  -7  20   2        3.92        6.67      4.74 o 
  -6  20   2      145.00      117.01     17.95 o 
  -5  20   2       31.72       32.43     10.45 o 
  -4  20   2     1029.56     1074.12     31.33 o 
  -3  20   2      272.94      261.66     12.64 o 
  -2  20   2      128.92      133.52      8.64 o 
  -1  20   2      218.12      182.38      9.63 o 
   0  20   2      381.39      388.50     12.39 o 
   1  20   2      701.16      699.90     21.36 o 
   2  20   2        8.68        8.20      2.78 o 
   3  20   2      318.61      335.40     14.54 o 
   4  20   2        0.45        5.93      4.44 o 
   5  20   2      438.01      462.51     23.31 o 
   6  20   2       32.55       40.34     12.14 o 
  -7  21   2        6.23        8.21      5.00 o 
  -6  21   2        3.29        6.63      5.17 o 
  -5  21   2      107.51      107.33     16.01 o 
  -4  21   2        6.82       10.90      4.79 o 
  -3  21   2      312.46      284.53     10.47 o 
  -2  21   2       39.14       51.41      9.30 o 
  -1  21   2      694.10      668.07     20.43 o 
   0  21   2      726.25      696.32     20.95 o 
   1  21   2      834.52      919.03     25.89 o 
   2  21   2      331.19      290.36     16.39 o 
   3  21   2      670.07      699.89     29.42 o 
   4  21   2       20.10       15.59      5.13 o 
   5  21   2      122.41      109.06     33.29 o 
   6  21   2      148.71      149.08     17.00 o 
  -6  22   2      112.68       97.14     20.00 o 
  -5  22   2        6.28       10.98      5.32 o 
  -4  22   2       88.89       94.48     20.24 o 
  -3  22   2       24.59       20.64      5.09 o 
  -2  22   2      318.86      333.65     12.94 o 
  -1  22   2     1330.68     1248.96     26.52 o 
   0  22   2       17.65       14.68      3.23 o 
   1  22   2      208.32      202.10     10.13 o 
   2  22   2      324.85      314.20     12.42 o 
   3  22   2      151.77      142.96     23.73 o 
   4  22   2      202.45      246.27     14.89 o 
   5  22   2       54.20       42.16     13.90 o 
   6  22   2        1.51        6.18      5.18 o 
  -6  23   2        0.05        4.59      3.89 o 
  -5  23   2       17.57       24.88      9.25 o 
  -4  23   2       13.10       20.68      6.45 o 
  -3  23   2      197.00      170.66      9.52 o 
  -2  23   2        7.20        8.33      2.99 o 
  -1  23   2        0.12        6.56      3.86 o 
   0  23   2        0.41        5.11      3.03 o 
   1  23   2      814.98      860.56     37.48 o 
   2  23   2      109.96       99.20     17.65 o 
   3  23   2      123.53      135.08     21.23 o 
   4  23   2       80.63       66.81     18.16 o 
   5  23   2      129.96       91.75     36.02 o 
  -6  24   2        2.35        6.84      5.08 o 
  -5  24   2        4.36       12.12      5.48 o 
  -4  24   2       64.35       69.54     15.68 o 
  -3  24   2       40.37       32.99     10.65 o 
  -2  24   2      113.71      125.94      9.86 o 
  -1  24   2      109.14       98.65     10.62 o 
   0  24   2       59.31       55.99     11.51 o 
   1  24   2       39.58       37.55      8.81 o 
   2  24   2      216.54      250.12     12.36 o 
   3  24   2      155.30      122.30     20.49 o 
   4  24   2      276.82      250.64     13.21 o 
   5  24   2        2.25       15.55      6.07 o 
  -5  25   2      192.27      210.19     13.80 o 
  -4  25   2        6.93        7.57      3.90 o 
  -3  25   2        1.43        8.80      4.25 o 
  -2  25   2        8.74       14.41      4.39 o 
  -1  25   2      364.79      356.32     11.28 o 
   0  25   2      191.33      213.52     10.59 o 
   1  25   2      146.28      156.87      8.73 o 
   2  25   2       79.25       60.49     20.76 o 
   3  25   2      181.61      202.76     18.00 o 
   4  25   2       28.98       34.81     13.88 o 
   5  25   2       25.63       22.17     11.02 o 
  -5  26   2       42.34       34.46     17.59 o 
  -4  26   2       95.75       71.17     21.35 o 
  -3  26   2      163.36      170.11     14.98 o 
  -2  26   2      336.43      333.19     12.11 o 
  -1  26   2       32.59       25.75      8.00 o 
   0  26   2       17.31       16.54      5.47 o 
   1  26   2        0.09        3.90      3.04 o 
   2  26   2        8.69        6.10      4.49 o 
   3  26   2      101.98      102.47     36.25 o 
   4  26   2       53.83       47.27     13.38 o 
  -5  27   2       24.33       25.24     14.43 o 
  -4  27   2      292.25      284.27     20.06 o 
  -3  27   2        1.20        5.10      3.18 o 
  -2  27   2       22.73       24.27      7.15 o 
  -1  27   2       81.65       87.71     21.77 o 
   0  27   2       58.71       56.09     18.18 o 
   1  27   2       55.15       55.19     13.86 o 
   2  27   2      146.98      172.78     17.59 o 
   3  27   2       29.10       25.72     11.39 o 
   4  27   2       34.30       49.20     18.66 o 
  -4  28   2       67.71       42.91     27.71 o 
  -3  28   2      258.88      318.83     21.51 o 
  -2  28   2        4.99       11.02      5.83 o 
  -1  28   2       82.35       88.59     20.82 o 
   0  28   2       40.03       35.92     11.18 o 
   1  28   2       68.52       63.27     17.94 o 
   2  28   2        2.83        8.48      4.98 o 
   3  28   2      147.09      169.66     27.02 o 
  -3  29   2       15.56       14.06      6.03 o 
  -2  29   2       93.55       97.56     21.04 o 
  -1  29   2       73.92       54.59     21.63 o 
   0  29   2       96.71       61.25     20.51 o 
   1  29   2       60.00       47.71     18.64 o 
   2  29   2       42.18       32.12     15.19 o 
  -3  30   2       92.68       54.34     31.03 o 
  -2  30   2       13.02       13.53      6.59 o 
  -1  30   2       11.58       18.52      7.99 o 
   0  30   2       12.69       15.56      6.47 o 
   1  30   2       14.52        4.18      4.63 o 
   2  30   2        4.50        6.07      5.09 o 
  -1  31   2       66.60       45.33     22.79 o 
   0  31   2      174.06      188.10     16.02 o 
  -9   0   3        0.65        7.29      7.51 o 
  -7   0   3      647.66      714.68     32.07 o 
  -5   0   3       66.03      214.93     24.18 o 
  -3   0   3     1953.35     1840.57     34.18 o 
  -1   0   3      620.64      648.32     13.09 o 
   1   0   3     2180.29     2424.78     36.89 o 
   3   0   3      472.20      493.14     22.97 o 
   5   0   3        4.35       12.52      7.50 o 
   7   0   3       36.97       41.62     23.86 o 
  -9   1   3        5.82        9.45     10.94 o 
  -8   1   3        4.68       16.10      6.77 o 
  -7   1   3       95.54      119.71      8.17 o 
  -6   1   3       40.60       44.16     10.15 o 
  -5   1   3     1579.60     1656.10     50.52 o 
  -4   1   3        5.43        5.60      2.59 o 
  -3   1   3        7.87        6.34      1.85 o 
  -2   1   3      876.97      782.60      8.81 o 
  -1   1   3     5558.12     5599.50     68.98 o 
   0   1   3    10552.48    11452.32    131.35 o 
   1   1   3      593.68      611.25      9.19 o 
   2   1   3     3629.41     3874.03     49.99 o 
   3   1   3        7.81       16.42      3.00 o 
   4   1   3      920.65      957.24     26.60 o 
   5   1   3       87.50       96.27     10.08 o 
   6   1   3        4.25        8.35      4.03 o 
   7   1   3       11.93       11.18      5.17 o 
   8   1   3       20.80       20.44     13.80 o 
  -9   2   3       53.76       47.19     21.17 o 
  -8   2   3       66.39       57.86     18.61 o 
  -7   2   3       36.28       36.89      7.10 o 
  -6   2   3       37.02       37.42      6.65 o 
  -5   2   3      182.23      273.90     50.98 o 
  -4   2   3       85.54      174.28     29.94 o 
  -3   2   3      208.74      160.54      5.69 o 
  -2   2   3     1626.60     1492.98     20.19 o 
  -1   2   3     5920.37     6014.07    104.84 o 
   0   2   3      950.52     1033.46     19.51 o 
   1   2   3      233.31      230.98      7.05 o 
   2   2   3       37.46       44.37      5.81 o 
   3   2   3      170.20      217.31      7.52 o 
   4   2   3      180.34      178.13      9.83 o 
   5   2   3      305.07      332.93     12.30 o 
   6   2   3      625.06      660.53     29.45 o 
   7   2   3      141.33      158.63     19.17 o 
   8   2   3       89.31       90.99     32.36 o 
  -9   3   3       10.86       12.79      7.71 o 
  -8   3   3       14.49       15.64      5.81 o 
  -7   3   3      294.87      288.97     12.22 o 
  -6   3   3      181.94      167.78     13.16 o 
  -5   3   3        0.17       15.29      6.61 o 
  -4   3   3     1129.95     1111.81     40.92 o 
  -3   3   3        8.30       18.59      3.24 o 
  -2   3   3       78.08       78.67      3.53 o 
  -1   3   3       96.63      114.14      4.88 o 
   0   3   3      891.58     1028.48      8.87 o 
   1   3   3      437.97      441.32     10.37 o 
   2   3   3        8.73        8.99      2.15 o 
   3   3   3       10.24        6.98      1.74 o 
   4   3   3      179.98      165.59      7.87 o 
   5   3   3      161.74      189.68      8.23 o 
   6   3   3       95.15       87.59     10.43 o 
   7   3   3        2.26        2.29      3.22 o 
   8   3   3       95.49       88.93     48.27 o 
  -9   4   3       43.66       29.66     13.56 o 
  -8   4   3      175.66      170.12     16.37 o 
  -7   4   3        6.58       21.67      6.85 o 
  -6   4   3      245.61      288.51     11.13 o 
  -5   4   3      367.26      351.93     11.35 o 
  -4   4   3      428.91      457.89     24.38 o 
  -3   4   3      986.78      908.83     17.84 o 
  -2   4   3      784.86      776.55     12.90 o 
  -1   4   3     2614.39     2544.43     33.54 o 
   0   4   3       14.76       10.63      1.71 o 
   1   4   3     1367.89     1433.68     24.64 o 
   2   4   3      268.70      276.55      8.25 o 
   3   4   3       28.36       23.75      3.98 o 
   4   4   3      239.41      225.98     10.32 o 
   5   4   3      219.03      239.59     10.48 o 
   6   4   3       33.38       39.25      7.45 o 
   7   4   3       34.33       35.82     10.27 o 
   8   4   3        5.66        7.92      6.82 o 
  -9   5   3        0.52        5.36      4.33 o 
  -8   5   3        8.66        8.80      4.98 o 
  -7   5   3      233.33      209.98     13.80 o 
  -6   5   3        4.30       13.15      5.37 o 
  -5   5   3      104.53      122.65     11.61 o 
  -4   5   3      155.85      198.76     11.01 o 
  -3   5   3        0.81        3.87      1.96 o 
  -2   5   3      127.50      121.38      4.32 o 
  -1   5   3     4950.97     5076.42     77.78 o 
   0   5   3      319.76      378.70      8.00 o 
   1   5   3     1503.70     1568.94     20.76 o 
   2   5   3       98.14      105.81      6.51 o 
   3   5   3     2740.67     2789.03    167.65 o 
   4   5   3      217.75      197.03      9.07 o 
   5   5   3       60.10       60.60      9.88 o 
   6   5   3      423.56      423.12     24.87 o 
   7   5   3        1.77       13.71      6.31 o 
   8   5   3       60.95       46.09     25.95 o 
  -9   6   3      183.91      111.31     41.11 o 
  -8   6   3        6.07        7.90      4.05 o 
  -7   6   3      227.18      211.98     14.73 o 
  -6   6   3       25.20       32.87      6.46 o 
  -5   6   3      279.57      314.67     12.11 o 
  -4   6   3      128.99      128.54      9.71 o 
  -3   6   3      107.54      120.79      6.33 o 
  -2   6   3       80.42       71.73      4.72 o 
  -1   6   3     1661.41     1827.57     21.98 o 
   0   6   3     1079.87     1017.18     19.69 o 
   1   6   3       30.20       31.13      4.23 o 
   2   6   3      152.75      170.60      6.90 o 
   3   6   3      321.16      336.80      9.98 o 
   4   6   3      874.60      827.94     26.43 o 
   5   6   3      347.81      349.65     14.47 o 
   6   6   3      249.12      282.91     16.47 o 
   7   6   3       16.25       23.02      8.23 o 
   8   6   3       24.26       24.04      9.97 o 
  -9   7   3       39.12       32.55     19.28 o 
  -8   7   3      239.65      216.55     12.85 o 
  -7   7   3       38.83       35.57      9.92 o 
  -6   7   3      240.63      240.83     11.35 o 
  -5   7   3      160.46      148.30     10.72 o 
  -4   7   3       63.21       57.89      7.48 o 
  -3   7   3       15.57       12.55      2.24 o 
  -2   7   3      454.00      424.38     10.83 o 
  -1   7   3      675.85      615.03      9.25 o 
   0   7   3     1815.03     1786.06     53.60 o 
   1   7   3    11128.80    12280.78    170.40 o 
   2   7   3      206.50      181.39      6.48 o 
   3   7   3      685.28      759.03     15.59 o 
   4   7   3      313.71      296.68     11.27 o 
   5   7   3       56.89       62.15      9.91 o 
   6   7   3        6.49        9.85      4.47 o 
   7   7   3      105.67      111.62     18.75 o 
   8   7   3        3.96       11.06      4.65 o 
  -9   8   3        0.05        3.38      6.01 o 
  -8   8   3        5.00       11.22      4.50 o 
  -7   8   3      133.53      130.83     26.93 o 
  -6   8   3      103.04      113.48     14.74 o 
  -5   8   3      461.02      439.88     20.90 o 
  -4   8   3       15.21       17.40      3.19 o 
  -3   8   3      306.07      302.60     15.71 o 
  -2   8   3     2380.23     2303.76     37.18 o 
  -1   8   3     2118.86     2017.79     29.17 o 
   0   8   3     1113.00     1094.02     23.18 o 
   1   8   3      294.81      302.13      6.70 o 
   2   8   3      953.59      977.17     36.02 o 
   3   8   3     1221.28     1267.48     30.76 o 
   4   8   3       44.19       46.39      7.70 o 
   5   8   3        7.40        6.43      3.51 o 
   6   8   3        9.99       11.07      4.79 o 
   7   8   3       28.67       25.55     11.91 o 
  -9   9   3        1.55        8.40      5.07 o 
  -8   9   3       14.18        9.36      5.92 o 
  -7   9   3       98.90      108.34     21.93 o 
  -6   9   3      276.44      268.62     17.67 o 
  -5   9   3     1150.58     1097.92     38.37 o 
  -4   9   3      530.39      485.84     14.33 o 
  -3   9   3      130.71      129.28      7.80 o 
  -2   9   3      498.75      444.86      9.79 o 
  -1   9   3      144.27      140.05      7.67 o 
   0   9   3      610.81      612.93     17.70 o 
   1   9   3       82.14      107.81      3.32 o 
   2   9   3        1.55        5.16      1.46 o 
   3   9   3      290.20      282.34      9.93 o 
   4   9   3      619.89      625.92     22.11 o 
   5   9   3      168.11      169.11     13.91 o 
   6   9   3        9.84        9.42      5.26 o 
   7   9   3      141.31      141.11     19.22 o 
  -9  10   3        0.53        9.10      5.62 o 
  -8  10   3        0.09        3.72      4.44 o 
  -7  10   3      117.75      122.26     12.08 o 
  -6  10   3       84.82       80.00     11.21 o 
  -5  10   3       64.95       65.85      9.80 o 
  -4  10   3      755.66      737.02     16.69 o 
  -3  10   3     1975.94     1888.85     31.91 o 
  -2  10   3     1053.57     1099.09     16.13 o 
  -1  10   3      937.26      862.02     16.60 o 
   0  10   3       52.64       49.35      5.03 o 
   1  10   3       90.68       82.94      4.04 o 
   2  10   3      327.93      322.98      7.99 o 
   3  10   3      346.46      329.78     15.27 o 
   4  10   3      272.84      251.35     11.30 o 
   5  10   3      352.46      335.42     22.58 o 
   6  10   3      122.80      117.58     20.03 o 
   7  10   3        0.01        1.07      5.22 o 
  -9  11   3        2.41        3.43      5.75 o 
  -8  11   3        9.36       19.44      6.27 o 
  -7  11   3       42.42       31.16      9.48 o 
  -6  11   3       58.76       61.00      8.65 o 
  -5  11   3        2.06        4.74      1.95 o 
  -4  11   3      868.84      825.64     19.43 o 
  -3  11   3      221.30      221.61      6.73 o 
  -2  11   3        4.02        7.12      1.82 o 
  -1  11   3      666.54      628.37     11.81 o 
   0  11   3      319.25      336.16      6.08 o 
   1  11   3      371.56      442.94      9.53 o 
   2  11   3     1859.18     1888.25     32.17 o 
   3  11   3      241.40      241.90      8.85 o 
   4  11   3      713.31      699.10     19.75 o 
   5  11   3       24.96       16.77      5.71 o 
   6  11   3      294.21      299.40     19.71 o 
   7  11   3       81.38       80.35     27.46 o 
  -8  12   3      119.02      121.22     18.89 o 
  -7  12   3      228.12      219.40     16.71 o 
  -6  12   3       61.46       56.00     14.39 o 
  -5  12   3       74.84       74.79      6.08 o 
  -4  12   3      303.49      306.28     11.87 o 
  -3  12   3       20.90       15.70      3.27 o 
  -2  12   3      117.00      135.93      7.69 o 
  -1  12   3      401.39      375.55     10.63 o 
   0  12   3       33.49       41.52      3.44 o 
   1  12   3      113.33      135.86      6.99 o 
   2  12   3      309.15      320.59      7.76 o 
   3  12   3       58.63       50.13      4.95 o 
   4  12   3     1015.52     1076.68     43.98 o 
   5  12   3      655.29      640.23     50.34 o 
   6  12   3      170.09      189.46     17.79 o 
   7  12   3      196.45      222.67     27.78 o 
  -8  13   3        4.80        4.53      3.63 o 
  -7  13   3      112.38      104.05     12.58 o 
  -6  13   3      245.02      245.37     13.62 o 
  -5  13   3        0.14        6.69      4.81 o 
  -4  13   3      270.28      232.39     18.80 o 
  -3  13   3       67.90       76.16      7.82 o 
  -2  13   3       93.89       77.66      8.95 o 
  -1  13   3      251.99      293.20      8.52 o 
   0  13   3      580.85      506.81     11.62 o 
   1  13   3       93.36       91.04      8.33 o 
   2  13   3       36.18       36.71      4.97 o 
   3  13   3      217.55      202.27      7.32 o 
   4  13   3      164.81      176.14     13.30 o 
   5  13   3       48.06       53.63     13.72 o 
   6  13   3       68.12       56.79     17.98 o 
   7  13   3        9.78        9.26      4.87 o 
  -8  14   3       20.60       11.96      7.83 o 
  -7  14   3      178.12      155.47     17.16 o 
  -6  14   3      138.08      123.35     24.90 o 
  -5  14   3        1.76        4.19      3.82 o 
  -4  14   3      302.58      282.21     10.87 o 
  -3  14   3      865.09      846.15     20.56 o 
  -2  14   3     1614.16     1600.56     31.21 o 
  -1  14   3      397.70      372.51     10.14 o 
   0  14   3       75.42       77.03      7.11 o 
   1  14   3       63.09       61.03      5.76 o 
   2  14   3      206.66      194.19      7.14 o 
   3  14   3     1490.19     1523.11     31.87 o 
   4  14   3        0.03        5.61      4.31 o 
   5  14   3      462.71      468.45     15.94 o 
   6  14   3       57.21       52.06     20.51 o 
   7  14   3       32.00       28.61     16.18 o 
  -8  15   3        7.77        6.66      5.82 o 
  -7  15   3       26.57       26.29      9.62 o 
  -6  15   3       79.39       92.33     20.40 o 
  -5  15   3     1120.31     1099.68     30.03 o 
  -4  15   3       17.66       13.83      3.54 o 
  -3  15   3       62.98       77.90     14.27 o 
  -2  15   3      133.68      142.16      9.07 o 
  -1  15   3      353.79      353.54     10.05 o 
   0  15   3      272.47      291.93      8.93 o 
   1  15   3     1828.16     1880.81     40.99 o 
   2  15   3     1159.17     1046.82     27.45 o 
   3  15   3     1136.23     1124.17     26.18 o 
   4  15   3       79.42       90.81     15.11 o 
   5  15   3        9.64        9.80      4.45 o 
   6  15   3        0.97        5.12      4.35 o 
   7  15   3       59.05       51.90     29.78 o 
  -8  16   3       18.44       16.81      8.12 o 
  -7  16   3        2.42        7.62      4.85 o 
  -6  16   3       67.78       73.76     17.69 o 
  -5  16   3      130.27      119.95     12.02 o 
  -4  16   3       20.20       33.65      7.91 o 
  -3  16   3      429.43      407.41     18.47 o 
  -2  16   3      117.46      116.48      9.88 o 
  -1  16   3      181.15      170.07      9.20 o 
   0  16   3     1016.24     1062.13     25.36 o 
   1  16   3       23.42       19.82      3.63 o 
   2  16   3      418.99      408.29     11.28 o 
   3  16   3        8.42        6.53      2.94 o 
   4  16   3      262.31      270.40     17.77 o 
   5  16   3        0.23        7.14      5.05 o 
   6  16   3      179.93      196.66     14.41 o 
  -8  17   3       27.39       19.94      8.70 o 
  -7  17   3       70.26       47.91     15.81 o 
  -6  17   3        3.82       10.97      5.59 o 
  -5  17   3      144.41      134.47     13.46 o 
  -4  17   3      686.74      671.89     23.94 o 
  -3  17   3     1976.08     1949.86     70.52 o 
  -2  17   3      188.19      182.59      7.65 o 
  -1  17   3      173.54      159.66      7.65 o 
   0  17   3      878.37      761.08     22.62 o 
   1  17   3      857.94      854.11     24.90 o 
   2  17   3       23.04       22.27      5.12 o 
   3  17   3      143.25      142.06     13.29 o 
   4  17   3       10.42       17.46      5.48 o 
   5  17   3        2.92        4.04      3.99 o 
   6  17   3        0.57        9.46      6.25 o 
  -7  18   3        5.89        8.23      5.14 o 
  -6  18   3      469.60      528.22     31.65 o 
  -5  18   3        4.16        3.42      3.12 o 
  -4  18   3        0.35        4.81      2.14 o 
  -3  18   3        9.90        6.07      2.81 o 
  -2  18   3     1772.47     1760.43     37.78 o 
  -1  18   3     1367.39     1387.16     38.59 o 
   0  18   3      211.20      200.22     10.29 o 
   1  18   3       21.05       23.86      4.35 o 
   2  18   3     1358.62     1334.56     42.95 o 
   3  18   3      110.27      104.23     15.05 o 
   4  18   3      587.02      581.09     18.79 o 
   5  18   3       87.39       70.13     22.98 o 
   6  18   3       17.91       14.57      8.14 o 
  -7  19   3       19.56       17.90     13.12 o 
  -6  19   3       18.73       23.85      9.98 o 
  -5  19   3      477.10      487.40     15.90 o 
  -4  19   3      249.83      257.46     10.99 o 
  -3  19   3      129.23      136.73      9.57 o 
  -2  19   3        0.04        5.95      2.69 o 
  -1  19   3       12.52       10.93      2.84 o 
   0  19   3     1703.81     1655.47     35.15 o 
   1  19   3       46.49       49.01      7.97 o 
   2  19   3      759.47      744.87     17.36 o 
   3  19   3        6.82       13.73      4.36 o 
   4  19   3       36.98       33.86     10.79 o 
   5  19   3       29.26       20.92      9.28 o 
   6  19   3        0.40        5.45      4.56 o 
  -7  20   3       17.83       12.75      6.16 o 
  -6  20   3       31.42       35.07     11.59 o 
  -5  20   3       61.23       66.96     18.68 o 
  -4  20   3       13.39       13.01      4.50 o 
  -3  20   3      519.39      519.85     17.18 o 
  -2  20   3       13.67       25.70      5.76 o 
  -1  20   3      576.50      581.75     18.07 o 
   0  20   3        0.06        2.94      2.46 o 
   1  20   3      252.57      262.70     12.43 o 
   2  20   3      160.32      156.55     11.24 o 
   3  20   3        1.47        4.68      2.75 o 
   4  20   3      177.55      188.59     22.98 o 
   5  20   3       98.52       82.03     31.13 o 
   6  20   3       64.45       48.76     21.86 o 
  -7  21   3       26.91       17.19      6.05 o 
  -6  21   3       22.83       20.10      9.57 o 
  -5  21   3       30.37       32.30     11.65 o 
  -4  21   3      359.73      378.90     18.78 o 
  -3  21   3       11.80       11.57      3.80 o 
  -2  21   3        0.35        7.99      3.96 o 
  -1  21   3      288.76      289.61     11.18 o 
   0  21   3      276.94      276.04      9.79 o 
   1  21   3       29.20       29.42      6.30 o 
   2  21   3      743.56      739.20     25.75 o 
   3  21   3       13.45       10.32      2.68 o 
   4  21   3      369.87      374.96     14.66 o 
   5  21   3        0.08       10.85      8.00 o 
  -6  22   3       56.56       45.44     15.55 o 
  -5  22   3       19.45        9.96      3.89 o 
  -4  22   3       12.31       13.89      5.38 o 
  -3  22   3       54.31       50.85     11.20 o 
  -2  22   3       73.03       58.93     11.31 o 
  -1  22   3       56.89       73.18      8.60 o 
   0  22   3       17.09       24.34      6.25 o 
   1  22   3        9.23       10.95      4.04 o 
   2  22   3        1.36        3.43      4.15 o 
   3  22   3      107.25       92.49     20.97 o 
   4  22   3      258.38      272.37     20.00 o 
   5  22   3       88.16       70.86     29.89 o 
  -6  23   3      113.54       94.39     13.06 o 
  -5  23   3        0.64        6.14      5.38 o 
  -4  23   3        1.51        6.44      5.27 o 
  -3  23   3       14.45       16.03      4.74 o 
  -2  23   3       18.89       21.80      5.89 o 
  -1  23   3       38.22       38.37      8.83 o 
   0  23   3      320.31      344.14     14.69 o 
   1  23   3       81.20       73.92     18.13 o 
   2  23   3      113.94      104.24     20.06 o 
   3  23   3       35.87       49.49     17.38 o 
   4  23   3       20.38       26.69     15.41 o 
   5  23   3        6.93       15.66      8.33 o 
  -6  24   3        1.61        6.66      5.69 o 
  -5  24   3        1.25        9.51      7.30 o 
  -4  24   3        2.33        6.24      3.37 o 
  -3  24   3        1.61        4.37      2.54 o 
  -2  24   3       94.10       88.53      7.86 o 
  -1  24   3        4.04        7.69      2.56 o 
   0  24   3      220.97      204.01     12.13 o 
   1  24   3        6.55        8.40      3.70 o 
   2  24   3        5.16        7.91      4.29 o 
   3  24   3       18.49       26.95     12.00 o 
   4  24   3       57.47       78.31     19.81 o 
  -5  25   3       38.07       24.99     14.68 o 
  -4  25   3       15.64       11.07      6.62 o 
  -3  25   3       35.30       25.13     11.15 o 
  -2  25   3       13.66       17.85      6.40 o 
  -1  25   3        0.93        6.53      4.01 o 
   0  25   3        6.85        7.08      3.72 o 
   1  25   3        0.10        9.43      4.13 o 
   2  25   3       75.45       97.89     16.13 o 
   3  25   3        1.29        6.10      8.18 o 
   4  25   3       21.06       21.84     13.41 o 
  -5  26   3      296.27      313.95     23.15 o 
  -4  26   3      249.11      232.01     17.96 o 
  -3  26   3       19.31       20.89      9.61 o 
  -2  26   3       39.51       40.22      9.73 o 
  -1  26   3      174.37      169.07     14.53 o 
   0  26   3       54.44       52.56     12.46 o 
   1  26   3       77.47       91.78     14.36 o 
   2  26   3       94.85       91.86     29.31 o 
   3  26   3       13.43       14.48      9.28 o 
   4  26   3       11.74       18.85      8.22 o 
  -5  27   3        1.63        7.25     12.50 o 
  -4  27   3       73.19       56.52     22.40 o 
  -3  27   3      117.44      115.59     21.33 o 
  -2  27   3      196.24      216.93     17.63 o 
  -1  27   3        0.01        6.57      3.51 o 
   0  27   3       63.93       58.70     17.45 o 
   1  27   3        2.23        5.03      3.16 o 
   2  27   3        2.21        7.33      5.02 o 
   3  27   3        5.26       10.15      6.56 o 
  -4  28   3        4.15        8.87      5.93 o 
  -3  28   3       36.68       32.82     15.16 o 
  -2  28   3      515.96      642.13     24.58 o 
  -1  28   3       24.33       19.58     10.17 o 
   0  28   3      185.98      181.91     15.92 o 
   1  28   3        5.45        8.67      6.17 o 
   2  28   3       28.17       35.33     16.23 o 
   3  28   3        4.09        3.50      5.55 o 
  -3  29   3      104.86       83.98     18.77 o 
  -2  29   3        0.34        8.39      5.58 o 
  -1  29   3        3.75       10.15      5.02 o 
   0  29   3      166.86      206.87     14.78 o 
   1  29   3       69.81       55.17     23.14 o 
   2  29   3       54.02       58.47     34.17 o 
  -2  30   3       20.27       13.51      7.49 o 
  -1  30   3        0.05        7.10      4.13 o 
   0  30   3      182.43      199.07     13.83 o 
   1  30   3       11.51        9.22      4.44 o 
  -8   0   4       23.71       32.30     12.46 o 
  -6   0   4       72.79       78.80     18.96 o 
  -4   0   4       62.60      100.44     19.78 o 
  -2   0   4      494.63      442.39     17.08 o 
   0   0   4      128.41       98.71      6.63 o 
   2   0   4      523.94      496.94     20.70 o 
   4   0   4       15.94       15.28      6.07 o 
   6   0   4       91.06       85.49     17.71 o 
  -9   1   4        4.13        8.46      7.01 o 
  -8   1   4       25.65       16.13      5.69 o 
  -7   1   4        4.32       10.15      4.22 o 
  -6   1   4      135.37      145.61     24.81 o 
  -5   1   4     1315.90     1300.23     50.83 o 
  -4   1   4        1.62       12.80     11.96 o 
  -3   1   4     1274.82     1163.36     19.37 o 
  -2   1   4      149.17      148.72      5.50 o 
  -1   1   4     2514.04     2419.46     43.56 o 
   0   1   4       33.51       46.42      5.66 o 
   1   1   4      114.22      142.21      7.14 o 
   2   1   4       74.75       88.68     15.85 o 
   3   1   4       34.41       31.61      6.66 o 
   4   1   4       10.89        9.52      2.48 o 
   5   1   4       46.71       41.97     10.17 o 
   6   1   4        3.14        3.24      2.67 o 
   7   1   4       10.47       13.56      7.89 o 
  -9   2   4        4.59        6.14      4.99 o 
  -8   2   4        0.02        5.28      2.40 o 
  -7   2   4      131.32      128.85     24.04 o 
  -6   2   4        9.65       12.92      4.34 o 
  -5   2   4       47.43       66.80     39.80 o 
  -4   2   4      408.07      384.81     19.93 o 
  -3   2   4      141.49      211.23     54.24 o 
  -2   2   4        7.73        6.51      1.42 o 
  -1   2   4     2043.16     2146.51     25.60 o 
   0   2   4      215.61      190.84      6.84 o 
   1   2   4       31.03       27.95      3.70 o 
   2   2   4       27.97       22.65      4.39 o 
   3   2   4      308.09      327.84     13.58 o 
   4   2   4       28.69       30.26      7.24 o 
   5   2   4       72.87       81.35     14.76 o 
   6   2   4       15.30       21.65      6.95 o 
   7   2   4        0.02        3.73      3.76 o 
  -9   3   4       33.50       33.17     16.10 o 
  -8   3   4       29.17       19.13      6.81 o 
  -7   3   4      222.56      191.88     17.94 o 
  -6   3   4        1.25       13.06      9.23 o 
  -5   3   4        0.61       21.33     11.42 o 
  -4   3   4      101.28      106.76     11.48 o 
  -3   3   4     3096.09     3032.40     53.75 o 
  -2   3   4     1508.53     1361.44     44.79 o 
  -1   3   4       28.92       31.00      2.60 o 
   0   3   4       41.76       52.28      5.90 o 
   1   3   4       65.14       71.16      7.56 o 
   2   3   4      391.33      492.95     13.96 o 
   3   3   4      129.33      118.29     10.76 o 
   4   3   4        6.05        3.51      2.06 o 
   5   3   4      262.52      273.54     16.06 o 
   6   3   4        3.69        3.74      3.57 o 
   7   3   4       48.11       39.13     15.61 o 
  -9   4   4      224.76      237.94     23.94 o 
  -8   4   4        3.91        6.39      3.60 o 
  -7   4   4      529.36      551.56     25.76 o 
  -6   4   4      371.90      368.20     15.44 o 
  -5   4   4      506.55      521.35     19.84 o 
  -4   4   4       67.33       76.45     19.82 o 
  -3   4   4       28.98       39.53      6.93 o 
  -2   4   4      147.38      158.74      9.70 o 
  -1   4   4     5845.66     5952.51     89.68 o 
   0   4   4      772.05      904.35     33.35 o 
   1   4   4       32.15       56.36      9.14 o 
   2   4   4      270.93      310.24      8.84 o 
   3   4   4       17.73       19.14      5.11 o 
   4   4   4      412.35      416.90     17.41 o 
   5   4   4      641.24      669.10     18.78 o 
   6   4   4        7.51        8.12      4.60 o 
   7   4   4       11.00       18.41      9.28 o 
  -9   5   4        1.64       12.94      9.77 o 
  -8   5   4       72.93       62.57     16.37 o 
  -7   5   4       63.55       68.78     14.88 o 
  -6   5   4       79.95       98.83     18.32 o 
  -5   5   4        1.26       12.67     16.70 o 
  -4   5   4     1944.08     1823.19     43.23 o 
  -3   5   4       63.97       72.26      6.93 o 
  -2   5   4      646.73      646.56     11.88 o 
  -1   5   4     1931.68     2020.03     47.58 o 
   0   5   4      372.81      357.06      8.82 o 
   1   5   4      263.30      321.05      8.03 o 
   2   5   4     1177.36     1205.62     25.98 o 
   3   5   4      838.25      866.32     50.71 o 
   4   5   4      206.83      185.67     12.56 o 
   5   5   4      641.80      633.39     18.74 o 
   6   5   4        0.01        4.53      4.34 o 
   7   5   4      221.91      219.11     14.32 o 
  -9   6   4       56.72       44.84     16.48 o 
  -8   6   4      194.68      181.63     13.80 o 
  -7   6   4       30.55       42.90     11.24 o 
  -6   6   4       17.69       23.79      5.47 o 
  -5   6   4      113.41      121.08     16.34 o 
  -4   6   4      312.02      378.27     41.66 o 
  -3   6   4      352.66      395.41      9.85 o 
  -2   6   4        4.26        2.35      2.12 o 
  -1   6   4      151.75      230.85      5.26 o 
   0   6   4      242.98      280.67      7.56 o 
   1   6   4     1598.78     1597.74     22.33 o 
   2   6   4       51.84       44.69      6.50 o 
   3   6   4      346.52      355.07     15.75 o 
   4   6   4      118.52      109.91      7.80 o 
   5   6   4       47.95       55.51     10.36 o 
   6   6   4      451.52      504.16     33.34 o 
   7   6   4      103.06       78.96     23.50 o 
  -9   7   4        0.18        9.40      7.09 o 
  -8   7   4       43.29      155.76     59.26 o 
  -7   7   4       72.64       61.48     16.45 o 
  -6   7   4       71.60       69.47      9.49 o 
  -5   7   4       11.17       15.22      4.67 o 
  -4   7   4      187.95      193.64     10.17 o 
  -3   7   4       48.06       60.38      6.26 o 
  -2   7   4     1686.42     1632.03     38.62 o 
  -1   7   4      162.62      185.82     12.67 o 
   0   7   4        0.03        5.54      2.90 o 
   1   7   4      353.63      389.87      9.87 o 
   2   7   4      559.51      561.25     14.25 o 
   3   7   4        4.46        5.58      2.04 o 
   4   7   4      462.30      438.14     22.77 o 
   5   7   4       18.23       17.88      4.65 o 
   6   7   4        0.01        8.34      5.14 o 
   7   7   4      227.62      256.17     31.81 o 
  -9   8   4       92.48       48.69     30.29 o 
  -8   8   4      333.57      333.19     15.50 o 
  -7   8   4       13.67       13.52      5.19 o 
  -6   8   4      239.01      238.74     11.27 o 
  -5   8   4      247.77      241.37      9.80 o 
  -4   8   4      151.59      148.94      8.99 o 
  -3   8   4        0.80        3.67      2.17 o 
  -2   8   4      430.51      464.46      9.58 o 
  -1   8   4     1050.70      998.99     27.37 o 
   0   8   4     2722.27     2822.80    105.20 o 
   1   8   4      835.98      818.31     17.19 o 
   2   8   4      391.55      397.95     11.06 o 
   3   8   4        6.97       10.26      3.13 o 
   4   8   4       54.62       53.94     10.65 o 
   5   8   4       14.03       15.61      4.75 o 
   6   8   4       20.80       23.42      9.65 o 
   7   8   4       66.08       48.23     20.54 o 
  -9   9   4        0.01        4.99      3.57 o 
  -8   9   4       42.44       51.30     14.36 o 
  -7   9   4       35.24       36.53     10.35 o 
  -6   9   4       35.28       38.82      7.66 o 
  -5   9   4      268.89      261.93     10.60 o 
  -4   9   4      226.37      212.97     14.40 o 
  -3   9   4     1117.51     1133.46     24.94 o 
  -2   9   4       12.67       23.06      4.01 o 
  -1   9   4      383.38      448.97     20.45 o 
   0   9   4      142.86      146.73     21.27 o 
   1   9   4      683.79      643.72     14.29 o 
   2   9   4      225.09      213.72      9.37 o 
   3   9   4      663.85      634.60     24.13 o 
   4   9   4      593.05      603.64     23.97 o 
   5   9   4      267.64      278.84     16.61 o 
   6   9   4      326.17      296.27     17.75 o 
   7   9   4       99.42      103.99     12.13 o 
  -9  10   4        3.39       10.26      6.48 o 
  -8  10   4       49.01       39.37     10.23 o 
  -7  10   4      283.41      299.94     14.02 o 
  -6  10   4      486.46      509.70     16.79 o 
  -5  10   4      257.24      243.88     19.35 o 
  -4  10   4       12.50       20.63      4.13 o 
  -3  10   4      171.58      171.16     10.07 o 
  -2  10   4       50.52       48.12      3.65 o 
  -1  10   4       70.66       72.16     14.29 o 
   0  10   4     2050.61     2087.03     57.70 o 
   1  10   4        0.86        3.49      2.13 o 
   2  10   4     2232.61     2283.75     66.55 o 
   3  10   4        0.37        2.71      1.62 o 
   4  10   4      123.78      121.19     11.65 o 
   5  10   4      382.09      411.06     22.69 o 
   6  10   4       19.54       22.22      9.22 o 
   7  10   4       61.00       39.16     19.98 o 
  -9  11   4      108.54      105.67     19.10 o 
  -8  11   4        7.93        7.16      4.63 o 
  -7  11   4        1.93        6.27      5.13 o 
  -6  11   4        0.21       19.11     13.05 o 
  -5  11   4      115.80      118.98     11.18 o 
  -4  11   4       36.65       41.16      8.30 o 
  -3  11   4      264.31      254.09      7.16 o 
  -2  11   4      214.90      196.61      5.71 o 
  -1  11   4      204.70      215.89     14.54 o 
   0  11   4     1307.33     1238.14     42.92 o 
   1  11   4      109.88      122.05      7.85 o 
   2  11   4       56.15       48.67      4.74 o 
   3  11   4      402.15      375.08     10.25 o 
   4  11   4      204.76      202.88     23.82 o 
   5  11   4      155.84      151.33     15.37 o 
   6  11   4       20.39       16.67      5.68 o 
   7  11   4        1.78        4.57      6.02 o 
  -8  12   4       34.58       35.06     10.91 o 
  -7  12   4      179.25      210.63     19.77 o 
  -6  12   4       25.21       23.46      6.00 o 
  -5  12   4        5.31        8.21      2.97 o 
  -4  12   4       32.70       37.28      6.92 o 
  -3  12   4       30.36       40.58      8.09 o 
  -2  12   4     2450.13     2430.57     44.82 o 
  -1  12   4       19.52       24.84      6.01 o 
   0  12   4     1980.53     1907.50     54.99 o 
   1  12   4      238.35      221.50      8.07 o 
   2  12   4      801.41      759.42     18.42 o 
   3  12   4      230.86      233.97      7.00 o 
   4  12   4      564.57      582.67     19.47 o 
   5  12   4       34.60       34.29     11.36 o 
   6  12   4      173.58      152.50     14.77 o 
   7  12   4        0.15        7.34      5.19 o 
  -8  13   4       26.64       26.54     10.06 o 
  -7  13   4      196.36      210.18     20.72 o 
  -6  13   4        6.85       10.53      4.42 o 
  -5  13   4       29.06       29.58      5.22 o 
  -4  13   4       35.13       42.39      9.28 o 
  -3  13   4      915.36      881.98     44.15 o 
  -2  13   4      409.06      425.61     12.07 o 
  -1  13   4       40.35       50.52     10.67 o 
   0  13   4      353.78      327.93     15.50 o 
   1  13   4      409.49      407.52     10.78 o 
   2  13   4        0.05        2.33      1.40 o 
   3  13   4        2.57        3.29      2.09 o 
   4  13   4      812.00      843.46     28.50 o 
   5  13   4        4.68       11.76      4.37 o 
   6  13   4      286.72      259.32     15.30 o 
  -8  14   4       20.34       13.48      7.37 o 
  -7  14   4      394.00      419.29     17.64 o 
  -6  14   4     1028.05     1111.61     49.87 o 
  -5  14   4     1569.12     1660.05     51.54 o 
  -4  14   4        9.54       12.61      4.71 o 
  -3  14   4      146.70      152.99     11.39 o 
  -2  14   4      212.29      200.19      9.60 o 
  -1  14   4      336.63      331.31     16.51 o 
   0  14   4     1007.37     1044.87     37.53 o 
   1  14   4       11.60        8.70      2.46 o 
   2  14   4       41.50       35.76      6.13 o 
   3  14   4       68.29       55.07      9.10 o 
   4  14   4      751.00      741.93     33.80 o 
   5  14   4        6.49        4.84      3.90 o 
   6  14   4        1.25        5.64      6.15 o 
  -8  15   4      312.05      369.68     20.86 o 
  -7  15   4        4.36        6.90      4.02 o 
  -6  15   4       10.44       13.56      4.66 o 
  -5  15   4       43.42       39.34     10.76 o 
  -4  15   4      750.18      752.20     24.76 o 
  -3  15   4      333.86      298.15     12.34 o 
  -2  15   4      108.21       96.98      6.34 o 
  -1  15   4       28.36       33.32      7.54 o 
   0  15   4      243.47      225.93     10.67 o 
   1  15   4        9.47       14.15      3.05 o 
   2  15   4      950.52      943.16     22.10 o 
   3  15   4      988.20      942.02     30.50 o 
   4  15   4       54.53       69.60     17.52 o 
   5  15   4      125.13      115.19     13.00 o 
   6  15   4       12.05        9.76      6.48 o 
  -8  16   4        1.37        9.45      3.66 o 
  -7  16   4        7.39       20.41      7.42 o 
  -6  16   4        0.80        3.98      3.32 o 
  -5  16   4        5.18        5.41      5.21 o 
  -4  16   4      275.68      253.71     13.29 o 
  -3  16   4       63.58       56.52      6.67 o 
  -2  16   4     1518.73     1471.13     43.68 o 
  -1  16   4       94.74       80.93      8.92 o 
   0  16   4      328.76      317.24     15.89 o 
   1  16   4     1272.44     1303.83     28.62 o 
   2  16   4       22.74       18.58      5.33 o 
   3  16   4      350.05      332.80     14.11 o 
   4  16   4       43.59       40.94     11.07 o 
   5  16   4       51.08       45.80     12.17 o 
   6  16   4      217.84      230.42     19.34 o 
  -8  17   4        0.58        4.93      3.53 o 
  -7  17   4       17.76       11.71      5.26 o 
  -6  17   4       18.06       14.81      5.88 o 
  -5  17   4      104.87       97.29     21.61 o 
  -4  17   4       86.70       81.77     19.55 o 
  -3  17   4       14.29       20.66      4.14 o 
  -2  17   4      426.10      381.30     19.45 o 
  -1  17   4      797.46      792.19     24.88 o 
   0  17   4      365.08      321.52     13.67 o 
   1  17   4      929.50      899.64     23.80 o 
   2  17   4      330.03      313.49     11.49 o 
   3  17   4        2.43        3.72      3.16 o 
   4  17   4      123.78      125.04     14.70 o 
   5  17   4        6.32        5.54      4.61 o 
   6  17   4        3.82        9.50      6.30 o 
  -7  18   4        0.22        6.82      4.57 o 
  -6  18   4       64.12       49.60     17.18 o 
  -5  18   4       29.17       39.95     12.29 o 
  -4  18   4       65.07       52.06     11.24 o 
  -3  18   4      297.94      296.24     15.04 o 
  -2  18   4       80.03       82.33     10.42 o 
  -1  18   4     4165.95     4496.99    128.32 o 
   0  18   4      687.92      687.27     18.12 o 
   1  18   4     1004.05     1029.49     28.32 o 
   2  18   4       64.25       51.99      9.46 o 
   3  18   4      148.61      154.88     11.36 o 
   4  18   4       69.90       53.63     14.13 o 
   5  18   4       38.86       37.43     17.70 o 
   6  18   4        5.80        4.49      4.92 o 
  -7  19   4        0.85        5.24      5.91 o 
  -6  19   4       18.77        9.60      6.88 o 
  -5  19   4       36.78       32.08     10.18 o 
  -4  19   4       29.70       38.21      8.88 o 
  -3  19   4      519.36      558.83     17.34 o 
  -2  19   4      424.00      438.23     23.09 o 
  -1  19   4       81.36       71.38      7.64 o 
   0  19   4      149.80      135.56      8.73 o 
   1  19   4       54.73       43.02      7.49 o 
   2  19   4       37.56       32.51      7.53 o 
   3  19   4        2.86        4.62      3.34 o 
   4  19   4      156.86      157.51     41.75 o 
   5  19   4       34.39       35.17     12.39 o 
  -7  20   4       24.88       29.08      8.78 o 
  -6  20   4       11.62       15.47      7.31 o 
  -5  20   4       15.35       11.65      4.99 o 
  -4  20   4      441.20      428.86     17.08 o 
  -3  20   4      472.79      493.65     17.64 o 
  -2  20   4      485.12      464.18     19.02 o 
  -1  20   4      266.17      273.91     17.11 o 
   0  20   4      129.60      123.15     20.26 o 
   1  20   4      796.30      821.80     23.66 o 
   2  20   4        8.29       14.68      4.75 o 
   3  20   4       23.28       20.95      7.79 o 
   4  20   4       40.60       55.38     20.74 o 
   5  20   4       34.61       36.86     19.64 o 
  -7  21   4        0.04        3.07      6.25 o 
  -6  21   4        0.52        7.49      4.90 o 
  -5  21   4      117.25      126.13     16.32 o 
  -4  21   4        6.30        9.87      3.26 o 
  -3  21   4       39.54       39.91      8.74 o 
  -2  21   4       52.16       43.62      8.92 o 
  -1  21   4       37.46       35.74      9.03 o 
   0  21   4      302.81      300.69     15.26 o 
   1  21   4       47.57       45.20      8.97 o 
   2  21   4       41.14       25.84      8.90 o 
   3  21   4      599.89      598.57     25.09 o 
   4  21   4        0.08        6.31      4.36 o 
   5  21   4       89.47       70.99     28.32 o 
  -6  22   4       65.17       42.38     15.78 o 
  -5  22   4       43.41       45.35     16.84 o 
  -4  22   4       68.68       82.08     21.90 o 
  -3  22   4       33.94       34.67      9.10 o 
  -2  22   4       72.86       76.48     15.76 o 
  -1  22   4        7.60       11.05      5.28 o 
   0  22   4       48.27       44.86     11.49 o 
   1  22   4      237.05      223.88     10.91 o 
   2  22   4        0.12        4.38      4.61 o 
   3  22   4       47.02       33.70     12.95 o 
   4  22   4       15.06        7.79      8.68 o 
   5  22   4       62.41       44.21     31.50 o 
  -6  23   4       17.19       13.73      5.79 o 
  -5  23   4      115.42       88.88     43.53 o 
  -4  23   4        8.95        6.20      4.53 o 
  -3  23   4      495.49      520.07     27.07 o 
  -2  23   4      181.88      187.95     13.82 o 
  -1  23   4       28.52       32.12      7.98 o 
   0  23   4       96.78       80.91     22.26 o 
   1  23   4      168.21      160.09     13.35 o 
   2  23   4      180.15      200.91     16.50 o 
   3  23   4       15.41       21.09      7.99 o 
   4  23   4       41.24       47.89     16.40 o 
  -6  24   4      194.74      240.54     27.74 o 
  -5  24   4       55.89       35.16     19.28 o 
  -4  24   4       53.98       36.61     14.42 o 
  -3  24   4        0.02        4.83      3.03 o 
  -2  24   4      415.90      408.54     22.71 o 
  -1  24   4       32.16       46.36     11.01 o 
   0  24   4      512.16      554.50     28.11 o 
   1  24   4       18.24       14.38      5.76 o 
   2  24   4        0.39        5.13      3.79 o 
   3  24   4        2.43        7.73      4.86 o 
   4  24   4      142.27      180.20     42.49 o 
  -5  25   4       91.39       78.17     35.71 o 
  -4  25   4      466.44      559.55     21.60 o 
  -3  25   4       14.87       18.69      8.14 o 
  -2  25   4       38.99       37.09     13.35 o 
  -1  25   4        4.55        7.44      3.82 o 
   0  25   4       13.94       15.68      5.24 o 
   1  25   4       50.26       42.32     10.15 o 
   2  25   4      195.39      203.90     18.97 o 
   3  25   4      400.31      459.31     28.50 o 
  -5  26   4        0.07        9.11      6.33 o 
  -4  26   4       26.79       27.89     11.74 o 
  -3  26   4      123.70      112.87     35.42 o 
  -2  26   4       23.45       36.05     10.51 o 
  -1  26   4       92.37       76.66     22.50 o 
   0  26   4        4.25       13.15      5.00 o 
   1  26   4      156.97      195.84     19.59 o 
   2  26   4       22.23       20.99      8.73 o 
   3  26   4       19.11       24.80      7.89 o 
  -4  27   4       34.44       18.71     12.34 o 
  -3  27   4       25.62       26.94     10.72 o 
  -2  27   4      152.54      163.00     16.79 o 
  -1  27   4        2.68        4.21      4.00 o 
   0  27   4        0.80        6.72      4.18 o 
   1  27   4        6.13       11.66      6.03 o 
   2  27   4        8.43       13.89      8.33 o 
  -4  28   4       11.88        5.90      6.94 o 
  -3  28   4        1.28        1.00      4.22 o 
  -2  28   4        3.12        9.25      3.68 o 
  -1  28   4      361.64      424.37     18.31 o 
   0  28   4       31.53       30.21     10.86 o 
   1  28   4       24.82       12.73      7.83 o 
   2  28   4        6.84        6.52      6.25 o 
  -3  29   4       31.25       27.24     12.72 o 
  -2  29   4       21.12       19.32      9.90 o 
  -1  29   4       37.98       30.23      9.66 o 
   0  29   4        1.18        7.66      5.27 o 
   1  29   4       55.30       36.95     17.34 o 
  -9   0   5      135.84      153.19     25.67 o 
  -7   0   5      150.41      203.78     53.39 o 
  -5   0   5     2187.33     2288.02     94.00 o 
  -3   0   5       65.56       75.24     20.36 o 
  -1   0   5      586.65      533.89     15.69 o 
   1   0   5     2999.48     3326.41    101.79 o 
   3   0   5       25.97       45.39     20.31 o 
   5   0   5       37.56       33.90     10.97 o 
   7   0   5        4.25       13.87      9.43 o 
  -9   1   5       28.77       32.66     13.42 o 
  -8   1   5       57.76       58.90     18.76 o 
  -7   1   5      719.22      789.97     29.51 o 
  -6   1   5       13.92       20.02      5.50 o 
  -5   1   5      148.07      255.10     72.03 o 
  -4   1   5      344.77      356.36     27.32 o 
  -3   1   5      111.54      117.25      6.64 o 
  -2   1   5     1149.91     1172.23     60.21 o 
  -1   1   5       20.33       41.70     13.02 o 
   0   1   5       45.60       56.14      9.88 o 
   1   1   5      468.90      471.94     16.03 o 
   2   1   5      178.57      188.77     11.84 o 
   3   1   5      641.19      695.20     32.82 o 
   4   1   5      201.03      258.87     31.89 o 
   5   1   5      272.56      273.03     14.74 o 
   6   1   5       26.99       28.27     10.99 o 
   7   1   5       89.42       52.20     37.54 o 
  -9   2   5       13.06       15.32      7.97 o 
  -8   2   5       28.01       20.73      8.36 o 
  -7   2   5        5.52       28.28     10.05 o 
  -6   2   5       20.26       38.63      9.30 o 
  -5   2   5       30.23       44.81      8.70 o 
  -4   2   5       43.33       65.89     15.45 o 
  -3   2   5      324.12      323.16     14.33 o 
  -2   2   5     4161.68     4274.50     53.01 o 
  -1   2   5     2290.82     2213.37    116.23 o 
   0   2   5     2710.93     3133.45     59.47 o 
   1   2   5      880.24      863.16     23.64 o 
   2   2   5      235.26      244.83     13.26 o 
   3   2   5     1695.09     1764.85     42.03 o 
   4   2   5        4.17        5.37      7.17 o 
   5   2   5        5.88        6.92      2.95 o 
   6   2   5       13.62       10.74      4.92 o 
   7   2   5       87.10       95.99     29.08 o 
  -9   3   5       32.53       26.45     13.16 o 
  -8   3   5      161.57      149.35     19.00 o 
  -7   3   5       78.99       82.97     18.06 o 
  -6   3   5      313.77      343.35     20.37 o 
  -5   3   5      259.06      262.12     14.15 o 
  -4   3   5      265.62      318.31     14.43 o 
  -3   3   5      452.94      410.44     13.30 o 
  -2   3   5      144.81      145.43      9.77 o 
  -1   3   5      353.69      299.29     13.97 o 
   0   3   5       41.12       44.75      6.64 o 
   1   3   5       31.17       35.14      4.29 o 
   2   3   5      492.75      477.54     16.47 o 
   3   3   5      688.82      674.35     37.98 o 
   4   3   5      269.50      277.31     18.82 o 
   5   3   5      704.31      796.87     35.06 o 
   6   3   5       28.58       22.40      8.12 o 
   7   3   5        1.12        2.52      4.24 o 
  -9   4   5       10.98        8.78      7.41 o 
  -8   4   5       18.81       22.55      6.87 o 
  -7   4   5        5.49        8.90      5.86 o 
  -6   4   5      151.52      194.48     17.63 o 
  -5   4   5      150.81      150.61     21.64 o 
  -4   4   5      707.26      749.45     27.97 o 
  -3   4   5       89.38       99.00     11.96 o 
  -2   4   5      219.38      209.33     16.19 o 
  -1   4   5       28.99       19.22      4.95 o 
   0   4   5      769.51      823.58     19.68 o 
   1   4   5       86.93       88.25      8.99 o 
   2   4   5      202.88      214.96     14.70 o 
   3   4   5      146.73      152.34     16.85 o 
   4   4   5       17.64       25.55      9.88 o 
   5   4   5      164.92      158.89      9.94 o 
   6   4   5      357.49      387.52     21.44 o 
   7   4   5        0.19        3.53      4.05 o 
  -9   5   5       48.85       35.48     18.25 o 
  -8   5   5        0.70        6.04      3.98 o 
  -7   5   5        7.90       22.37      6.45 o 
  -6   5   5       17.17       20.24      6.68 o 
  -5   5   5       22.26       24.64      8.36 o 
  -4   5   5      795.05      847.30     24.05 o 
  -3   5   5       13.70       11.39      4.19 o 
  -2   5   5     1127.18     1258.09     29.59 o 
  -1   5   5      821.08      745.19     21.26 o 
   0   5   5      149.56      174.09      6.39 o 
   1   5   5      241.00      231.87     11.11 o 
   2   5   5      465.17      458.25     22.60 o 
   3   5   5       18.34       20.04      5.53 o 
   4   5   5       15.92       16.33     11.34 o 
   5   5   5      229.12      244.62     11.17 o 
   6   5   5       20.82       14.24      5.63 o 
   7   5   5       70.73       49.25     21.59 o 
  -9   6   5        1.66        7.22      4.70 o 
  -8   6   5      114.90      108.67     13.83 o 
  -7   6   5       76.07       60.21     14.86 o 
  -6   6   5      228.85      223.37     14.10 o 
  -5   6   5       85.75       73.66     13.15 o 
  -4   6   5      209.65      228.07     21.12 o 
  -3   6   5        5.30       11.25      4.64 o 
  -2   6   5     2252.24     2378.96     47.06 o 
  -1   6   5      239.15      226.59      4.74 o 
   0   6   5      834.14     1047.15     22.79 o 
   1   6   5        5.50        7.84      3.95 o 
   2   6   5      409.48      380.41     14.24 o 
   3   6   5        3.20        3.58      2.43 o 
   4   6   5        0.39        3.82      4.68 o 
   5   6   5       31.51       33.96     11.25 o 
   6   6   5      336.29      366.49     20.39 o 
   7   6   5       10.47        5.91      3.21 o 
  -9   7   5       10.05       11.08      5.52 o 
  -8   7   5       26.11       25.84      9.27 o 
  -7   7   5       75.86       76.76     16.73 o 
  -6   7   5      112.68       99.58     18.46 o 
  -5   7   5       46.34       52.75     11.21 o 
  -4   7   5       71.03       79.80     21.40 o 
  -3   7   5      687.59      646.89     16.76 o 
  -2   7   5      198.68      230.91     10.64 o 
  -1   7   5       89.14       82.69     17.91 o 
   0   7   5      223.15      208.23      6.19 o 
   1   7   5       46.47       42.76      4.59 o 
   2   7   5       79.76       66.67      5.84 o 
   3   7   5      173.71      153.27      9.29 o 
   4   7   5      748.26      759.35     26.13 o 
   5   7   5       55.01       67.96     16.68 o 
   6   7   5      104.22       95.61     28.04 o 
   7   7   5       84.27       38.15     21.11 o 
  -9   8   5        7.27        8.57      3.95 o 
  -8   8   5       37.34       36.56     11.86 o 
  -7   8   5      112.02       97.90     14.62 o 
  -6   8   5      303.70      295.79     13.52 o 
  -5   8   5       11.91       11.44      3.69 o 
  -4   8   5     1534.22     1498.11     39.54 o 
  -3   8   5      184.93      210.46      6.66 o 
  -2   8   5       92.80       80.03      3.53 o 
  -1   8   5      179.08      177.03     12.39 o 
   0   8   5        1.62        9.02      6.31 o 
   1   8   5      213.96      208.02      6.94 o 
   2   8   5       17.84       21.69      4.61 o 
   3   8   5      305.90      300.03     13.92 o 
   4   8   5        3.30        8.18      3.46 o 
   5   8   5        8.85        7.37      4.84 o 
   6   8   5       91.04       61.29     21.29 o 
  -9   9   5        7.79        7.14      5.00 o 
  -8   9   5      101.97      136.14     17.82 o 
  -7   9   5      132.44      118.43     12.79 o 
  -6   9   5      614.49      639.58     19.55 o 
  -5   9   5       68.69       75.29     18.74 o 
  -4   9   5       24.66       31.24      8.40 o 
  -3   9   5       17.09       21.11      3.90 o 
  -2   9   5       20.48       16.60      3.53 o 
  -1   9   5      333.13      340.43     15.40 o 
   0   9   5      140.37      164.37     37.15 o 
   1   9   5       26.09       27.34      4.83 o 
   2   9   5       42.50       47.34      9.55 o 
   3   9   5        0.07        2.84      2.69 o 
   4   9   5       10.75        9.08      4.77 o 
   5   9   5       53.48       39.58     10.33 o 
   6   9   5        1.37        7.12      5.84 o 
  -9  10   5      108.58       76.08     34.75 o 
  -8  10   5        0.46        7.42      5.25 o 
  -7  10   5        0.03        6.32      4.22 o 
  -6  10   5       11.59       13.58      3.88 o 
  -5  10   5       20.41       19.33      5.15 o 
  -4  10   5        0.13        7.80      3.44 o 
  -3  10   5       45.63       44.95      6.69 o 
  -2  10   5       13.02       15.38      6.25 o 
  -1  10   5        0.78        4.27      4.74 o 
   0  10   5      915.16      926.41     33.68 o 
   1  10   5       42.99       38.15      5.79 o 
   2  10   5      636.93      610.56     22.08 o 
   3  10   5      177.76      153.59      7.34 o 
   4  10   5      744.16      835.22     28.12 o 
   5  10   5      150.13      150.91     23.00 o 
   6  10   5       81.69       49.98     22.88 o 
  -8  11   5       58.20       52.24     17.28 o 
  -7  11   5        0.01        3.88      5.24 o 
  -6  11   5        6.48        8.49      3.89 o 
  -5  11   5      152.90      141.57     13.64 o 
  -4  11   5      245.35      257.53     10.15 o 
  -3  11   5        5.34        3.95      1.51 o 
  -2  11   5      706.35      730.60     28.17 o 
  -1  11   5      174.57      181.48     16.90 o 
   0  11   5       78.71       73.45     19.70 o 
   1  11   5      202.64      195.10     11.57 o 
   2  11   5       84.59       74.48      9.30 o 
   3  11   5       88.71       78.62      8.63 o 
   4  11   5       30.57       29.66      9.59 o 
   5  11   5       69.51       60.21     20.72 o 
   6  11   5      103.80      107.42     14.67 o 
  -8  12   5       95.24       88.00     19.30 o 
  -7  12   5        4.75       11.39      4.88 o 
  -6  12   5      209.70      198.42     12.17 o 
  -5  12   5      193.03      187.43      9.54 o 
  -4  12   5        3.29        2.91      2.75 o 
  -3  12   5      860.87      820.33     27.99 o 
  -2  12   5       78.10       79.17     19.88 o 
  -1  12   5       52.80       54.75     10.98 o 
   0  12   5      162.87      159.65     34.58 o 
   1  12   5       13.52       12.86      3.02 o 
   2  12   5      443.94      444.25     14.37 o 
   3  12   5        0.77        2.80      1.74 o 
   4  12   5       92.89       99.98     17.09 o 
   5  12   5       78.94       75.46     16.92 o 
   6  12   5        0.81        7.09      4.76 o 
  -8  13   5       11.24       15.66      6.42 o 
  -7  13   5       14.52       14.05      5.99 o 
  -6  13   5      455.43      456.04     20.91 o 
  -5  13   5      338.28      334.07     13.84 o 
  -4  13   5       59.54       60.01      9.84 o 
  -3  13   5       17.46       19.55      5.26 o 
  -2  13   5     1919.84     1988.80     53.39 o 
  -1  13   5       62.93       70.66     14.74 o 
   0  13   5      685.66      684.59     30.54 o 
   1  13   5       68.07       65.44      3.83 o 
   2  13   5      126.44      116.67      6.27 o 
   3  13   5      147.03      146.58      6.93 o 
   4  13   5      273.48      291.32     17.78 o 
   5  13   5        0.69        4.76      3.35 o 
   6  13   5      133.84      112.54     51.32 o 
  -8  14   5       63.77       75.46     15.15 o 
  -7  14   5       69.88       61.24     20.90 o 
  -6  14   5        7.36       11.02      3.88 o 
  -5  14   5      517.28      541.36     20.84 o 
  -4  14   5     1791.46     1792.14     46.97 o 
  -3  14   5      110.08       99.97     11.74 o 
  -2  14   5      227.43      206.43     11.72 o 
  -1  14   5        7.38        7.27      4.40 o 
   0  14   5       48.19       50.07     10.84 o 
   1  14   5      968.90     1003.52     22.54 o 
   2  14   5       22.68       20.24      4.95 o 
   3  14   5      277.87      260.16      9.83 o 
   4  14   5       12.42       16.29      4.67 o 
   5  14   5       26.56       22.56     12.66 o 
   6  14   5       75.98       48.42     28.35 o 
  -8  15   5        3.29        8.54      4.60 o 
  -7  15   5       35.91       27.11     13.78 o 
  -6  15   5       85.12       72.07     15.58 o 
  -5  15   5      236.81      239.33     14.67 o 
  -4  15   5       75.96       64.58      8.73 o 
  -3  15   5      594.99      579.65     17.63 o 
  -2  15   5       36.59       33.97      8.86 o 
  -1  15   5      891.12      949.11     38.48 o 
   0  15   5     2691.51     2901.80    100.42 o 
   1  15   5        5.07        5.91      4.70 o 
   2  15   5      302.26      277.47     11.50 o 
   3  15   5      404.82      373.83     19.07 o 
   4  15   5       49.64       43.47     11.80 o 
   5  15   5       12.30       13.97      6.07 o 
   6  15   5      151.60       87.16     57.79 o 
  -8  16   5       10.14        8.69      6.33 o 
  -7  16   5        6.31        9.20      3.46 o 
  -6  16   5       34.11       32.83     12.60 o 
  -5  16   5        1.83        6.38      3.87 o 
  -4  16   5       34.15       25.15      7.78 o 
  -3  16   5       65.17       70.00      7.45 o 
  -2  16   5      775.02      767.79     26.55 o 
  -1  16   5        2.71        4.97      5.66 o 
   0  16   5      123.53      118.54     22.25 o 
   1  16   5      120.09      145.56     13.99 o 
   2  16   5     1225.09     1216.59     35.38 o 
   3  16   5      361.46      380.43     29.89 o 
   4  16   5       52.70       35.34     13.68 o 
   5  16   5       95.33       66.84     28.56 o 
  -7  17   5        8.75       10.73      8.27 o 
  -6  17   5      120.69      118.51     12.90 o 
  -5  17   5        8.21       12.19      5.06 o 
  -4  17   5      995.03     1006.53     30.91 o 
  -3  17   5      205.50      215.70      9.12 o 
  -2  17   5     1151.17     1192.46     42.05 o 
  -1  17   5       57.85       54.18     12.66 o 
   0  17   5      457.64      472.58     21.90 o 
   1  17   5      178.07      154.42     21.10 o 
   2  17   5       73.85       54.09     11.47 o 
   3  17   5        0.62        9.07      5.11 o 
   4  17   5       44.46       35.56     13.40 o 
   5  17   5      524.30      536.26     29.48 o 
  -7  18   5        4.45        7.01      4.95 o 
  -6  18   5      140.58      148.93     13.46 o 
  -5  18   5       20.25       14.67      6.26 o 
  -4  18   5      231.43      210.39     13.64 o 
  -3  18   5        1.24        5.47      4.98 o 
  -2  18   5      276.55      277.11     17.10 o 
  -1  18   5        1.56       10.43      4.35 o 
   0  18   5      670.67      666.16     23.73 o 
   1  18   5       40.99       43.71     10.48 o 
   2  18   5      125.09      120.69     21.95 o 
   3  18   5      188.54      203.31     26.04 o 
   4  18   5      150.44      119.78     44.78 o 
   5  18   5        5.82        4.63      8.37 o 
  -7  19   5       41.20       39.42     24.81 o 
  -6  19   5       28.13       32.08     15.45 o 
  -5  19   5       47.97       52.67     17.29 o 
  -4  19   5      140.69      121.57     18.39 o 
  -3  19   5       10.38       11.52      6.00 o 
  -2  19   5      159.60      154.89     26.94 o 
  -1  19   5      723.17      761.66     25.18 o 
   0  19   5       11.80       20.39      6.60 o 
   1  19   5       84.10       87.07     18.65 o 
   2  19   5        0.22        7.78      4.00 o 
   3  19   5       49.28       44.74     14.92 o 
   4  19   5        4.49        8.11      6.58 o 
   5  19   5      223.18      249.41     22.77 o 
  -7  20   5       24.27       16.67      9.38 o 
  -6  20   5        0.20        9.20      4.33 o 
  -5  20   5       18.37       22.59     10.23 o 
  -4  20   5        1.96        7.80      4.97 o 
  -3  20   5      118.34      109.23     26.89 o 
  -2  20   5        1.79        4.48      6.33 o 
  -1  20   5        8.58       16.76      6.15 o 
   0  20   5      158.31      193.06     14.36 o 
   1  20   5      266.66      272.03     16.29 o 
   2  20   5       66.55       74.36     19.56 o 
   3  20   5      247.17      326.51     28.96 o 
   4  20   5        3.88       10.79      6.98 o 
  -6  21   5       48.94       26.44     14.31 o 
  -5  21   5       52.86       38.50     15.72 o 
  -4  21   5       38.21       32.04     17.47 o 
  -3  21   5      310.86      298.61     16.86 o 
  -2  21   5      245.30      287.46     27.83 o 
  -1  21   5      121.11      129.13     19.33 o 
   0  21   5       35.12       35.60      8.46 o 
   1  21   5        4.44        6.67      2.84 o 
   2  21   5        1.65        6.49      4.77 o 
   3  21   5       50.75       39.57     16.14 o 
   4  21   5        9.36       11.24      7.52 o 
  -6  22   5        2.41        5.25      7.99 o 
  -5  22   5      398.97      424.52     36.98 o 
  -4  22   5       26.40       21.78      7.23 o 
  -3  22   5      198.93      206.84     18.50 o 
  -2  22   5       40.29       44.78     13.18 o 
  -1  22   5        1.46        3.57      4.35 o 
   0  22   5       74.35       91.46     17.70 o 
   1  22   5      277.00      330.61     19.99 o 
   2  22   5       48.42       32.69     10.19 o 
   3  22   5      182.13      221.63     26.35 o 
   4  22   5       12.97       12.78      7.19 o 
  -6  23   5      172.84      188.47     25.93 o 
  -5  23   5        1.15        5.45      5.94 o 
  -4  23   5       28.42       22.22      6.93 o 
  -3  23   5        9.71       11.77      4.80 o 
  -2  23   5      297.56      316.12     19.84 o 
  -1  23   5       35.25       32.65      8.92 o 
   0  23   5       83.45       78.50     16.81 o 
   1  23   5       14.49       15.48      7.42 o 
   2  23   5       23.69       38.74     13.20 o 
   3  23   5        0.20        4.75      5.88 o 
  -5  24   5      321.10      305.99     19.94 o 
  -4  24   5       19.15       27.85     13.19 o 
  -3  24   5      365.20      375.45     17.79 o 
  -2  24   5      187.22      173.35     12.71 o 
  -1  24   5       19.95       19.89      6.48 o 
   0  24   5      126.44      123.43     15.26 o 
   1  24   5      215.95      228.34     15.90 o 
   2  24   5        6.88        6.72      6.49 o 
   3  24   5       27.00       22.18     15.14 o 
  -5  25   5       14.08        8.90      8.82 o 
  -4  25   5       29.63       31.32     15.31 o 
  -3  25   5       39.13       19.29      7.24 o 
  -2  25   5       67.24       69.44     16.34 o 
  -1  25   5      142.81      123.12     19.98 o 
   0  25   5      192.26      208.00     14.17 o 
   1  25   5        2.38        8.33      6.68 o 
   2  25   5       88.23       65.21     28.10 o 
   3  25   5      180.06      217.77     18.93 o 
  -4  26   5        0.03        6.69      5.48 o 
  -3  26   5        0.03        7.15      4.73 o 
  -2  26   5        3.42       10.38      4.95 o 
  -1  26   5       29.56       28.04     11.06 o 
   0  26   5      330.85      345.72     14.84 o 
   1  26   5       15.50       18.26      7.03 o 
   2  26   5      560.79      626.68     30.35 o 
  -4  27   5       41.59       29.04     14.19 o 
  -3  27   5        8.93       13.76      8.84 o 
  -2  27   5       55.27       44.71     15.54 o 
  -1  27   5       34.00       20.63      7.61 o 
   0  27   5       60.78       61.64     22.51 o 
   1  27   5       19.45       13.01      8.23 o 
  -3  28   5        5.22        7.93      5.93 o 
  -2  28   5       84.54       65.91     23.90 o 
  -1  28   5        5.34       13.08      4.75 o 
   0  28   5      198.52      238.55     17.34 o 
  -8   0   6       77.67       80.50     29.83 o 
  -6   0   6      239.28      235.34     29.15 o 
  -4   0   6      326.03      386.02     34.42 o 
  -2   0   6      187.53      281.16     75.60 o 
   0   0   6     1825.47     1364.60     64.55 o 
   2   0   6     2181.56     2357.74     57.53 o 
   4   0   6      375.00      469.86     38.66 o 
  -9   1   6        1.77        4.63      5.32 o 
  -8   1   6       14.01       14.50      6.18 o 
  -7   1   6      101.31      107.83     20.69 o 
  -6   1   6       66.14       79.65     16.88 o 
  -5   1   6      149.64      171.88     27.79 o 
  -4   1   6      104.71      165.02     25.56 o 
  -3   1   6       88.01      121.66     14.40 o 
  -2   1   6     1900.64     1756.56     40.98 o 
  -1   1   6      134.37      227.76     56.34 o 
   0   1   6      762.14      765.18     31.40 o 
   1   1   6      468.50      461.28     20.84 o 
   2   1   6       15.34       20.16      7.00 o 
   3   1   6      130.14      138.73     40.61 o 
   4   1   6      278.55      308.07     24.08 o 
   5   1   6       96.94       88.41     16.85 o 
   6   1   6       11.88       12.75      6.69 o 
  -9   2   6        0.01        9.39      8.89 o 
  -8   2   6      103.50       76.20     27.65 o 
  -7   2   6       30.89       38.75      9.02 o 
  -6   2   6       13.78       27.88      7.53 o 
  -5   2   6      343.28      330.76     13.03 o 
  -4   2   6      209.67      223.24     14.36 o 
  -3   2   6      546.60      591.22     28.71 o 
  -2   2   6      569.30      531.71     30.58 o 
  -1   2   6     2932.70     3047.97     68.00 o 
   0   2   6      418.55      382.98     23.26 o 
   1   2   6        7.84        3.37      3.10 o 
   2   2   6      278.42      285.27     16.88 o 
   3   2   6       11.37       12.05      5.65 o 
   4   2   6      530.59      574.08     39.36 o 
   5   2   6      189.33      186.63     18.10 o 
   6   2   6        1.76        5.30      3.63 o 
  -9   3   6       60.14       45.17     18.96 o 
  -8   3   6       26.62       19.59      5.92 o 
  -7   3   6       24.80       24.70      7.99 o 
  -6   3   6      350.01      394.74     20.62 o 
  -5   3   6       14.37       28.51      9.61 o 
  -4   3   6      493.22      524.63     19.25 o 
  -3   3   6      745.42      779.49     19.79 o 
  -2   3   6       74.01       68.65      4.30 o 
  -1   3   6     1764.96     1747.43     37.01 o 
   0   3   6     1259.10     1241.86     34.14 o 
   1   3   6      106.21       85.12     11.51 o 
   2   3   6      901.04      921.82     43.40 o 
   3   3   6       85.37      100.00     27.54 o 
   4   3   6      291.89      279.33     24.93 o 
   5   3   6      489.89      463.87     19.15 o 
   6   3   6      175.69      152.51     21.72 o 
  -9   4   6       26.87       17.63     10.39 o 
  -8   4   6        7.63        6.00      4.34 o 
  -7   4   6       55.89       50.78     13.13 o 
  -6   4   6      717.64      767.76     38.12 o 
  -5   4   6       37.25       49.98     10.68 o 
  -4   4   6        0.21       51.96      9.09 o 
  -3   4   6      812.55      818.97     25.02 o 
  -2   4   6        0.02        4.37      3.72 o 
  -1   4   6       96.04      120.16     10.28 o 
   0   4   6        0.44        4.13      2.94 o 
   1   4   6       30.98       36.95      7.84 o 
   2   4   6      571.35      576.34     29.01 o 
   3   4   6      143.78      142.06     19.82 o 
   4   4   6      127.39      120.56     16.15 o 
   5   4   6        5.45        5.59      4.12 o 
   6   4   6      364.82      382.28     19.61 o 
  -9   5   6       10.90        9.56      4.18 o 
  -8   5   6      235.16      247.13     14.80 o 
  -7   5   6        5.11        6.15      4.71 o 
  -6   5   6        4.48       42.79     11.76 o 
  -5   5   6       68.51       84.37     14.38 o 
  -4   5   6      392.07      368.66     15.26 o 
  -3   5   6       41.72       79.86     19.25 o 
  -2   5   6      123.03      129.29      9.28 o 
  -1   5   6        5.79        5.53      2.91 o 
   0   5   6      429.02      383.85     11.96 o 
   1   5   6      364.89      356.84     13.57 o 
   2   5   6        9.01       16.61      5.82 o 
   3   5   6      331.14      319.15     23.88 o 
   4   5   6      827.62      836.64     52.19 o 
   5   5   6      192.66      192.99     20.38 o 
   6   5   6       50.33       50.51     18.13 o 
  -9   6   6       39.94       42.77     18.23 o 
  -8   6   6        8.25        6.95      5.47 o 
  -7   6   6       11.54       21.07      7.75 o 
  -6   6   6      255.85      251.75     12.99 o 
  -5   6   6       74.99       75.27     15.71 o 
  -4   6   6        4.32        8.78      5.58 o 
  -3   6   6       15.79       12.53      2.48 o 
  -2   6   6      190.48      241.11     17.30 o 
  -1   6   6        0.14        2.84      1.58 o 
   0   6   6      243.59      228.48     10.24 o 
   1   6   6      190.13      184.94     10.21 o 
   2   6   6        7.72       12.26      4.62 o 
   3   6   6      571.70      631.16     34.42 o 
   4   6   6       87.80       80.40     27.23 o 
   5   6   6      690.39      725.69     25.74 o 
   6   6   6      632.73      667.23     23.42 o 
  -9   7   6       28.09       20.43     10.80 o 
  -8   7   6        8.88       13.56      6.22 o 
  -7   7   6       31.43       18.63      7.96 o 
  -6   7   6      137.94      165.38     15.40 o 
  -5   7   6        0.17        4.56      3.25 o 
  -4   7   6       96.34      115.44     11.94 o 
  -3   7   6        4.24        7.51      4.98 o 
  -2   7   6      909.79      940.87     24.64 o 
  -1   7   6       34.83       47.15      4.27 o 
   0   7   6      401.29      387.42     11.56 o 
   1   7   6      103.20       90.43      7.81 o 
   2   7   6      582.07      570.08     23.26 o 
   3   7   6        7.02        9.24      6.53 o 
   4   7   6      814.51      877.52     34.73 o 
   5   7   6       57.76       45.06     15.73 o 
   6   7   6      136.90      135.55     18.94 o 
  -9   8   6        3.14        6.82      3.85 o 
  -8   8   6       10.82        6.14      4.80 o 
  -7   8   6       73.61       74.30     15.61 o 
  -6   8   6      216.67      204.72     14.66 o 
  -5   8   6      235.01      221.90     10.26 o 
  -4   8   6      389.04      377.36     19.17 o 
  -3   8   6      581.71      603.98     17.89 o 
  -2   8   6      215.42      242.75     13.06 o 
  -1   8   6       51.26       71.74     19.79 o 
   0   8   6       33.45       34.30      4.90 o 
   1   8   6      474.01      463.94     19.12 o 
   2   8   6      260.83      249.66     13.34 o 
   3   8   6     1131.52     1209.89     46.12 o 
   4   8   6      347.36      342.06     23.59 o 
   5   8   6      132.21      120.38     17.63 o 
   6   8   6        0.00        3.31      3.83 o 
  -9   9   6       50.77       27.56     15.75 o 
  -8   9   6      165.06      162.94     18.17 o 
  -7   9   6        0.28        3.86      3.83 o 
  -6   9   6       23.62       24.02      7.09 o 
  -5   9   6       72.51       63.72     13.73 o 
  -4   9   6      146.66      149.11     16.89 o 
  -3   9   6      415.27      419.11     16.77 o 
  -2   9   6       47.56       71.82     17.20 o 
  -1   9   6      318.33      323.09     21.19 o 
   0   9   6      812.86      791.71     36.04 o 
   1   9   6      608.23      554.39     20.65 o 
   2   9   6       77.46       56.41     10.64 o 
   3   9   6       30.08       25.92      7.69 o 
   4   9   6        1.17       22.66     16.02 o 
   5   9   6       25.99       21.24      9.00 o 
   6   9   6       13.40        9.86      7.54 o 
  -8  10   6       66.41       66.65     24.88 o 
  -7  10   6       57.86       45.69     14.11 o 
  -6  10   6       37.98       48.66      9.96 o 
  -5  10   6      158.38      147.53     16.16 o 
  -4  10   6       62.69       59.38     12.01 o 
  -3  10   6        3.91        5.33      2.05 o 
  -2  10   6      418.64      390.94     24.43 o 
  -1  10   6      324.23      291.79     26.16 o 
   0  10   6      524.99      518.30     38.09 o 
   1  10   6       44.96       52.46      8.07 o 
   2  10   6     1141.65     1083.57     40.45 o 
   3  10   6      161.96      160.46     10.49 o 
   4  10   6      170.50      196.80     20.71 o 
   5  10   6       38.95       25.92     12.85 o 
   6  10   6       54.58       40.67     20.77 o 
  -8  11   6        1.95        6.40      5.41 o 
  -7  11   6      313.75      303.18     16.88 o 
  -6  11   6       50.86       53.79     13.22 o 
  -5  11   6      124.41      117.90     11.01 o 
  -4  11   6       15.01       12.35      5.16 o 
  -3  11   6      188.44      177.14     12.45 o 
  -2  11   6       91.33      114.73     16.96 o 
  -1  11   6      790.49      739.62     43.84 o 
   0  11   6      295.53      255.57     20.03 o 
   1  11   6      374.39      339.11     12.15 o 
   2  11   6      165.26      168.02      8.55 o 
   3  11   6       11.61       10.78      3.62 o 
   4  11   6       79.34       60.01      9.23 o 
   5  11   6       47.88       49.23     16.23 o 
   6  11   6       13.67        7.03      4.99 o 
  -8  12   6       16.97       12.42      6.72 o 
  -7  12   6      294.51      279.81     13.90 o 
  -6  12   6       34.59       32.48      7.15 o 
  -5  12   6        7.46       13.01      5.02 o 
  -4  12   6       46.91       57.34     12.37 o 
  -3  12   6       13.97       14.53      4.08 o 
  -2  12   6      127.72      113.21     31.18 o 
  -1  12   6       46.89       51.22     11.52 o 
   0  12   6       23.81       53.09     11.27 o 
   1  12   6      461.80      437.68     23.84 o 
   2  12   6      345.99      365.74     11.53 o 
   3  12   6      145.89      149.76      8.64 o 
   4  12   6      780.82      842.12     30.55 o 
   5  12   6       15.98       11.18      6.79 o 
  -8  13   6      317.66      309.98     14.92 o 
  -7  13   6       50.71       40.40     14.36 o 
  -6  13   6      449.37      462.55     14.07 o 
  -5  13   6      436.44      449.37     16.90 o 
  -4  13   6       69.81       67.47     11.80 o 
  -3  13   6      147.77      125.75     14.23 o 
  -2  13   6      525.00      513.15     28.78 o 
  -1  13   6       12.26       18.47      6.22 o 
   0  13   6      361.68      289.83     16.30 o 
   1  13   6       39.95       54.17     12.82 o 
   2  13   6      169.74      165.47     14.54 o 
   3  13   6        0.07        4.47      3.55 o 
   4  13   6       13.29       16.47      9.36 o 
   5  13   6       53.10       36.10     20.33 o 
  -8  14   6        6.69        9.50      4.36 o 
  -7  14   6       53.54       50.05     15.10 o 
  -6  14   6       98.87       90.60     21.75 o 
  -5  14   6       13.54        8.62      3.98 o 
  -4  14   6       21.44       23.56      5.60 o 
  -3  14   6       47.10       38.96     12.19 o 
  -2  14   6       11.61       11.62      8.03 o 
  -1  14   6        5.10        3.97      6.00 o 
   0  14   6      175.10      201.49     19.67 o 
   1  14   6      389.83      353.20     15.69 o 
   2  14   6      133.62      110.88     16.65 o 
   3  14   6      374.10      381.20     19.62 o 
   4  14   6       94.39       69.17     24.17 o 
   5  14   6      114.89       83.43     39.95 o 
  -8  15   6       18.43       10.58      6.75 o 
  -7  15   6       42.94       28.26     13.55 o 
  -6  15   6        4.77        6.15      5.05 o 
  -5  15   6        4.72        6.93      4.33 o 
  -4  15   6       29.93       25.75      7.44 o 
  -3  15   6       13.41       17.49      8.28 o 
  -2  15   6      120.35      115.40     21.59 o 
  -1  15   6      151.09      142.17     16.70 o 
   0  15   6      135.89      163.40     35.83 o 
   1  15   6        0.23        9.56      5.28 o 
   2  15   6       81.96       84.75     10.80 o 
   3  15   6      131.67       94.35     35.40 o 
   4  15   6       53.19       38.06     18.79 o 
   5  15   6       42.88       21.43     12.23 o 
  -7  16   6       13.82       16.13      5.73 o 
  -6  16   6        8.03       12.96      6.48 o 
  -5  16   6        0.44       12.64      7.68 o 
  -4  16   6      147.96      191.01     24.84 o 
  -3  16   6       25.04       44.82     15.69 o 
  -2  16   6       77.27       85.25     18.09 o 
  -1  16   6       98.55       91.19     19.99 o 
   0  16   6      135.05      109.05     21.39 o 
   1  16   6        1.97        3.62      3.47 o 
   2  16   6        5.01        3.99      2.38 o 
   3  16   6      273.47      288.51     18.71 o 
   4  16   6       12.14       15.75     11.27 o 
   5  16   6      146.08      155.86     33.50 o 
  -7  17   6       31.52       28.04     15.28 o 
  -6  17   6      524.22      567.50     30.24 o 
  -5  17   6       28.83       30.75     10.45 o 
  -4  17   6       15.23       11.76      4.64 o 
  -3  17   6      101.85      103.89     22.95 o 
  -2  17   6      162.48      142.73     31.92 o 
  -1  17   6      214.00      219.26     15.43 o 
   0  17   6       27.12       19.63      8.52 o 
   1  17   6        0.94        9.36      4.20 o 
   2  17   6       13.08       13.50      4.34 o 
   3  17   6        0.03        4.98      7.16 o 
   4  17   6        0.06        4.66      4.32 o 
  -7  18   6       34.05       26.32     14.80 o 
  -6  18   6       55.66       43.87     17.10 o 
  -5  18   6       76.91       80.62     24.34 o 
  -4  18   6       68.59       67.63     20.86 o 
  -3  18   6      340.52      382.89     23.87 o 
  -2  18   6      986.04     1031.73     33.04 o 
  -1  18   6        0.62        3.61      3.61 o 
   0  18   6        1.59        7.97      3.68 o 
   1  18   6       22.18       28.60      8.31 o 
   2  18   6       37.34       36.64     11.30 o 
   3  18   6        5.47        7.69      8.26 o 
   4  18   6       23.51       20.33     10.17 o 
  -7  19   6       10.98       14.55      8.61 o 
  -6  19   6      309.57      346.31     24.20 o 
  -5  19   6       79.38       85.84     30.08 o 
  -4  19   6     1827.22     1977.87    103.08 o 
  -3  19   6      213.15      246.74     16.89 o 
  -2  19   6      141.02       96.46     23.98 o 
  -1  19   6       67.85       72.54     14.76 o 
   0  19   6      101.80      105.08     28.08 o 
   1  19   6        0.89        3.34      3.81 o 
   2  19   6        3.80       10.31      4.77 o 
   3  19   6       73.43       54.31     25.22 o 
   4  19   6       39.80       37.98     14.78 o 
  -6  20   6       92.78       58.95     25.05 o 
  -5  20   6        0.56        5.21      7.61 o 
  -4  20   6        3.31        7.56      5.51 o 
  -3  20   6       13.00       11.36      5.24 o 
  -2  20   6      544.13      578.14     21.22 o 
  -1  20   6      217.30      243.85     31.68 o 
   0  20   6        1.99        3.44      5.18 o 
   1  20   6      175.10      174.36     16.65 o 
   2  20   6       47.31       33.51      9.80 o 
   3  20   6       43.50       33.02     18.90 o 
   4  20   6       20.63       27.04     15.30 o 
  -6  21   6      167.94      143.01     23.96 o 
  -5  21   6       58.96       49.75     19.45 o 
  -4  21   6        0.18        5.44      5.86 o 
  -3  21   6        0.01        7.58      4.78 o 
  -2  21   6      113.78      116.42     27.23 o 
  -1  21   6      529.86      604.60     36.48 o 
   0  21   6      105.08       94.80     26.90 o 
   1  21   6      221.06      228.01     12.41 o 
   2  21   6      131.08      134.10     23.26 o 
   3  21   6        1.00        5.43      9.70 o 
  -6  22   6        7.12       12.18      7.84 o 
  -5  22   6       27.26       28.46     10.89 o 
  -4  22   6      346.20      426.34     26.91 o 
  -3  22   6       57.25       44.66     18.09 o 
  -2  22   6      189.58      195.16     25.63 o 
  -1  22   6        0.15        8.93      7.22 o 
   0  22   6       15.85       11.94      6.01 o 
   1  22   6        0.94        6.84      4.07 o 
   2  22   6       35.55       35.64     17.94 o 
   3  22   6      228.90      251.47     18.07 o 
  -5  23   6      162.68      100.19     46.67 o 
  -4  23   6       27.13       26.73     12.27 o 
  -3  23   6        0.37        5.23      5.19 o 
  -2  23   6        7.18        8.90      4.54 o 
  -1  23   6        0.32        6.06      4.47 o 
   0  23   6       29.39       28.49     10.43 o 
   1  23   6      192.74      218.89     16.46 o 
   2  23   6        6.83       12.80      6.06 o 
   3  23   6       14.32       14.21      9.53 o 
  -5  24   6        0.02        7.66      6.66 o 
  -4  24   6      118.22      103.38     29.47 o 
  -3  24   6        1.98        4.88      4.75 o 
  -2  24   6      232.83      254.35     17.55 o 
  -1  24   6       19.68       21.54      6.98 o 
   0  24   6       91.46       66.46     22.18 o 
   1  24   6       86.32       66.60     24.62 o 
   2  24   6      107.04       96.18     38.03 o 
  -4  25   6        0.42        4.74      6.22 o 
  -3  25   6        0.19        5.70      3.87 o 
  -2  25   6       32.65       37.46     11.45 o 
  -1  25   6      462.56      540.78     20.80 o 
   0  25   6      355.05      421.79     21.51 o 
   1  25   6      250.95      287.00     24.60 o 
   2  25   6       76.59       65.31     36.78 o 
  -4  26   6       31.76       47.41     19.05 o 
  -3  26   6       53.94       50.12     16.25 o 
  -2  26   6       47.18       38.42     18.89 o 
  -1  26   6       73.67       62.23     20.62 o 
   0  26   6        0.08        5.19      3.90 o 
   1  26   6       70.33       48.40     21.89 o 
  -3  27   6       47.05       40.63     17.10 o 
  -2  27   6       20.43       26.34     12.82 o 
  -1  27   6       39.91       27.53     13.47 o 
   0  27   6       11.67       12.78      8.65 o 
  -9   0   7      120.96       63.47     46.52 o 
  -7   0   7      176.69      196.80     44.54 o 
  -5   0   7      142.88      156.18     37.48 o 
  -3   0   7      387.38      398.49     28.24 o 
  -1   0   7      944.49      944.29     40.61 o 
   1   0   7       64.79       57.23     15.90 o 
   3   0   7      140.00      127.26     40.80 o 
   5   0   7      201.76      186.41     34.92 o 
  -9   1   7       18.27       16.03      7.41 o 
  -8   1   7        9.89       10.11      8.88 o 
  -7   1   7       28.36       28.27      9.70 o 
  -6   1   7        1.16       12.28      4.13 o 
  -5   1   7       70.02       83.02     17.21 o 
  -4   1   7      353.24      337.19     20.72 o 
  -3   1   7       22.85       48.77     11.01 o 
  -2   1   7      164.35      158.63     12.15 o 
  -1   1   7       44.47       60.54     19.70 o 
   0   1   7       59.02       80.20     19.45 o 
   1   1   7       80.27       71.63     15.49 o 
   2   1   7      845.71      876.46     42.66 o 
   3   1   7       15.20       18.35      8.99 o 
   4   1   7      255.62      266.43     57.02 o 
   5   1   7      121.71       94.33     44.95 o 
  -9   2   7        0.72        3.29      4.50 o 
  -8   2   7      340.82      306.61     18.43 o 
  -7   2   7        0.07        7.82      6.61 o 
  -6   2   7        0.35       18.59     11.02 o 
  -5   2   7       15.00       19.68      5.44 o 
  -4   2   7        1.74       49.56      9.67 o 
  -3   2   7      141.21      140.97     13.08 o 
  -2   2   7       84.73      110.63     10.39 o 
  -1   2   7     1005.06      979.07     31.34 o 
   0   2   7     1395.26     1376.66     53.12 o 
   1   2   7      707.53      719.64     26.59 o 
   2   2   7     1058.46     1073.78     47.34 o 
   3   2   7      473.18      526.29     35.46 o 
   4   2   7      391.16      427.80     36.70 o 
   5   2   7      305.60      343.75     16.04 o 
  -9   3   7        4.37        4.14      3.94 o 
  -8   3   7       15.92       20.98      9.39 o 
  -7   3   7        5.55       14.83      5.09 o 
  -6   3   7      722.32      780.77     30.84 o 
  -5   3   7        2.45        7.34      5.05 o 
  -4   3   7      500.55      478.80     23.17 o 
  -3   3   7       13.90       49.28     14.40 o 
  -2   3   7      465.05      474.00     21.40 o 
  -1   3   7        3.49        4.84      3.19 o 
   0   3   7      465.51      436.14     20.41 o 
   1   3   7     2894.20     2940.56     86.56 o 
   2   3   7      125.59      112.77     17.95 o 
   3   3   7     1282.76     1314.81     50.57 o 
   4   3   7        8.18        7.59      5.95 o 
   5   3   7       21.80       17.21     11.55 o 
  -9   4   7       14.08       17.05      6.61 o 
  -8   4   7      202.27      225.82     18.68 o 
  -7   4   7       36.81       31.70     11.17 o 
  -6   4   7        2.67       16.95     23.89 o 
  -5   4   7       17.30       30.65     12.15 o 
  -4   4   7      206.07      224.30     19.40 o 
  -3   4   7      571.61      563.15     33.91 o 
  -2   4   7      934.17      940.99     24.34 o 
  -1   4   7        1.61       10.55     21.66 o 
   0   4   7      186.33      191.80     11.20 o 
   1   4   7       90.84       95.98     23.75 o 
   2   4   7      195.74      188.29     13.43 o 
   3   4   7      565.48      527.43     39.76 o 
   4   4   7        1.56        6.75      5.65 o 
   5   4   7        1.67        5.73      3.25 o 
  -9   5   7       13.75       12.35      6.54 o 
  -8   5   7       49.03       42.92     20.48 o 
  -7   5   7       54.47       56.24     12.81 o 
  -6   5   7       34.61       39.92     11.79 o 
  -5   5   7      451.70      466.99     23.55 o 
  -4   5   7      142.86      164.85     10.19 o 
  -3   5   7      154.52      137.26      8.40 o 
  -2   5   7       66.31      107.67      5.87 o 
  -1   5   7     1330.44     1332.70     44.30 o 
   0   5   7       22.40       19.50      4.45 o 
   1   5   7       28.47       31.11     10.49 o 
   2   5   7       10.46       20.08      7.74 o 
   3   5   7      203.79      207.25     24.14 o 
   4   5   7       79.22       61.06     23.48 o 
   5   5   7      445.24      464.81     21.09 o 
  -8   6   7      206.59      219.80     18.88 o 
  -7   6   7        7.65        9.22      6.16 o 
  -6   6   7      168.84      184.39     18.25 o 
  -5   6   7      108.19      132.01     12.05 o 
  -4   6   7      105.91      117.00     10.58 o 
  -3   6   7      371.56      326.96     15.32 o 
  -2   6   7      753.40      731.21     25.86 o 
  -1   6   7      187.16      172.01     11.70 o 
   0   6   7       20.88       23.44      5.46 o 
   1   6   7        9.57       14.22      7.13 o 
   2   6   7       80.51       77.26     10.13 o 
   3   6   7      550.89      507.73     37.12 o 
   4   6   7        9.98       17.17      5.97 o 
   5   6   7        3.76        3.68      4.53 o 
  -8   7   7        0.94        8.07      5.63 o 
  -7   7   7       10.95       13.85      5.95 o 
  -6   7   7      132.63      125.89     29.88 o 
  -5   7   7      233.80      246.70     13.06 o 
  -4   7   7      180.48      174.75     12.36 o 
  -3   7   7       50.97       37.84      8.67 o 
  -2   7   7       89.25       86.82      8.14 o 
  -1   7   7      307.63      253.40      5.09 o 
   0   7   7      496.79      486.49     14.10 o 
   1   7   7      375.59      358.59     17.79 o 
   2   7   7       23.76       18.91      6.90 o 
   3   7   7      195.64      223.05     17.91 o 
   4   7   7       26.61       20.28     10.91 o 
   5   7   7       19.17       12.87      7.21 o 
  -8   8   7       19.39       26.48      7.86 o 
  -7   8   7      119.89      127.04     23.95 o 
  -6   8   7      261.67      263.95     19.80 o 
  -5   8   7      152.94      142.47     13.56 o 
  -4   8   7       55.52       52.96     17.82 o 
  -3   8   7      343.08      350.04     14.52 o 
  -2   8   7        1.23        1.36      2.51 o 
  -1   8   7      233.70      217.19     18.14 o 
   0   8   7      805.56      739.61     25.99 o 
   1   8   7      160.08      145.64     11.78 o 
   2   8   7      345.73      312.33     16.09 o 
   3   8   7       76.51       54.78     18.63 o 
   4   8   7      119.43       92.55     31.73 o 
   5   8   7        0.01        1.36      7.01 o 
  -8   9   7       15.66       12.60      4.86 o 
  -7   9   7       10.69       14.69      5.17 o 
  -6   9   7      408.78      423.80     16.48 o 
  -5   9   7        1.87        6.11      3.93 o 
  -4   9   7      817.46      814.92     30.06 o 
  -3   9   7      448.77      462.69     18.16 o 
  -2   9   7      370.54      264.10     32.51 o 
  -1   9   7       72.42       78.31     15.84 o 
   0   9   7      138.90      127.21     39.70 o 
   1   9   7      103.82       84.89      6.08 o 
   2   9   7      284.00      274.61     24.13 o 
   3   9   7       38.83       25.29     12.34 o 
   4   9   7        1.71        8.92     11.76 o 
   5   9   7        4.88        2.96     11.10 o 
  -8  10   7       18.74       11.73      6.80 o 
  -7  10   7        8.18       11.17      3.72 o 
  -6  10   7      339.06      336.20     15.89 o 
  -5  10   7       61.67       58.30     12.26 o 
  -4  10   7       17.96       21.65      6.09 o 
  -3  10   7      180.67      172.79     13.20 o 
  -2  10   7       19.57       40.04     12.75 o 
  -1  10   7      281.21      287.11     23.41 o 
   0  10   7      236.56      215.40     24.34 o 
   1  10   7       93.38       81.24     29.81 o 
   2  10   7      292.21      238.71     23.20 o 
   3  10   7        4.36        5.32      5.43 o 
   4  10   7      117.71      111.42     35.98 o 
   5  10   7       48.85       33.49     29.15 o 
  -8  11   7      143.39      125.00     17.60 o 
  -7  11   7       96.95       86.89     14.61 o 
  -6  11   7       19.71       21.05      7.35 o 
  -5  11   7        2.11        3.96      2.63 o 
  -4  11   7       18.65       23.06      7.04 o 
  -3  11   7       23.17       26.06      9.45 o 
  -2  11   7       60.50       54.20     13.46 o 
  -1  11   7      261.43      193.99     33.46 o 
   0  11   7      383.80      391.62     31.83 o 
   1  11   7       23.99       18.63      5.18 o 
   2  11   7      401.30      416.17     32.16 o 
   3  11   7      115.01      109.78     17.06 o 
   4  11   7      379.71      377.49     24.29 o 
   5  11   7       64.26       43.62     30.03 o 
  -8  12   7        0.22        3.28      6.35 o 
  -7  12   7       30.53       32.89     11.34 o 
  -6  12   7       54.09       44.51     13.86 o 
  -5  12   7       28.02       25.94      9.17 o 
  -4  12   7       14.92       15.54      7.16 o 
  -3  12   7       93.71       77.16     18.82 o 
  -2  12   7       26.00       35.75     13.13 o 
  -1  12   7      803.27      726.69     40.18 o 
   0  12   7      119.02      101.03     32.04 o 
   1  12   7      591.56      543.63     30.21 o 
   2  12   7      141.32      104.99     31.67 o 
   3  12   7       17.69       11.45      8.39 o 
   4  12   7       12.45       15.61     10.24 o 
   5  12   7        0.20        0.55      6.09 o 
  -8  13   7       41.49       22.64     12.76 o 
  -7  13   7       48.32       39.53     16.40 o 
  -6  13   7        6.65       13.04      5.64 o 
  -5  13   7        1.44        5.70      3.54 o 
  -4  13   7       20.40       13.97      6.40 o 
  -3  13   7      315.57      307.83     21.41 o 
  -2  13   7      351.19      355.56     28.42 o 
  -1  13   7      530.74      471.32     29.54 o 
   0  13   7      580.56      498.18     53.70 o 
   1  13   7       15.75       19.67      8.16 o 
   2  13   7      533.67      549.45     17.93 o 
   3  13   7        0.01       13.28     11.95 o 
   4  13   7        1.40        4.64      4.58 o 
  -8  14   7       44.28       31.67     25.50 o 
  -7  14   7        0.14        7.06      5.07 o 
  -6  14   7       17.04       15.72      7.42 o 
  -5  14   7       94.16       79.21     21.88 o 
  -4  14   7       59.41       82.27     15.57 o 
  -3  14   7      461.23      459.15     36.42 o 
  -2  14   7      153.79      150.88     19.77 o 
  -1  14   7       13.21        3.00      9.25 o 
   0  14   7       50.05       41.97     11.01 o 
   1  14   7      197.78      189.02     12.13 o 
   2  14   7        5.36        7.05      3.63 o 
   3  14   7       25.46       20.73     14.55 o 
   4  14   7      133.69       95.85     43.90 o 
  -7  15   7       57.11       62.54     19.35 o 
  -6  15   7        0.89        6.20      5.11 o 
  -5  15   7      163.85      159.17     24.89 o 
  -4  15   7        3.61        6.17      5.03 o 
  -3  15   7       71.37       77.40     25.25 o 
  -2  15   7       87.86       70.30     22.50 o 
  -1  15   7       19.01       12.55      9.95 o 
   0  15   7      185.01      225.96     16.60 o 
   1  15   7        2.79       12.28      4.67 o 
   2  15   7        0.74        5.25      4.19 o 
   3  15   7        0.04        6.27      7.23 o 
   4  15   7       25.80       23.91      9.78 o 
  -7  16   7       67.15       38.43     24.43 o 
  -6  16   7       46.11       48.95     14.66 o 
  -5  16   7       75.33       75.04     15.89 o 
  -4  16   7      101.59      106.25     31.75 o 
  -3  16   7        3.37        5.14      4.44 o 
  -2  16   7      435.76      502.46     30.15 o 
  -1  16   7       72.90       57.50     16.98 o 
   0  16   7       89.56       79.63     24.28 o 
   1  16   7        0.09        7.49      3.30 o 
   2  16   7       24.62       25.91      9.74 o 
   3  16   7       88.80       64.14     35.57 o 
   4  16   7        2.60        5.96      5.00 o 
  -7  17   7        0.59        8.44      5.66 o 
  -6  17   7       29.08       19.35      8.74 o 
  -5  17   7      101.81      102.89     41.24 o 
  -4  17   7       30.28       30.58     13.97 o 
  -3  17   7      119.56      110.43     32.68 o 
  -2  17   7       98.25       90.49     24.34 o 
  -1  17   7      237.42      274.66     19.96 o 
   0  17   7       89.79       85.22     22.52 o 
   1  17   7      172.56      226.45     18.43 o 
   2  17   7        0.36        9.37      8.34 o 
   3  17   7      128.56      167.80     30.39 o 
   4  17   7       25.09       17.02     11.28 o 
  -7  18   7        3.41        9.58      8.62 o 
  -6  18   7       53.17       45.01     13.80 o 
  -5  18   7      165.63      177.98     40.09 o 
  -4  18   7      195.20      192.16     27.13 o 
  -3  18   7      286.64      307.94     28.09 o 
  -2  18   7      133.42      145.60     24.68 o 
  -1  18   7      108.94       99.68     29.08 o 
   0  18   7       93.56       85.35     28.72 o 
   1  18   7        2.46        4.10      4.83 o 
   2  18   7        4.23       13.51      7.53 o 
   3  18   7        4.28        5.75      8.15 o 
  -6  19   7      272.71      316.83     31.23 o 
  -5  19   7       53.30       39.34     14.67 o 
  -4  19   7        9.32       14.85      9.09 o 
  -3  19   7       26.96       31.16     11.17 o 
  -2  19   7        7.54        9.36      6.76 o 
  -1  19   7      292.97      341.66     24.56 o 
   0  19   7       33.21       29.40     10.47 o 
   1  19   7      627.30      723.06     40.20 o 
   2  19   7        3.05       13.42      8.26 o 
   3  19   7      122.61      128.86     20.16 o 
  -6  20   7       21.82       20.39     12.51 o 
  -5  20   7       29.46       24.94     11.17 o 
  -4  20   7      245.00      257.61     21.71 o 
  -3  20   7        5.11       14.18      7.81 o 
  -2  20   7       20.09       24.86      8.61 o 
  -1  20   7      216.31      210.45     19.30 o 
   0  20   7      103.48       90.53     30.88 o 
   1  20   7       14.50       13.72      8.77 o 
   2  20   7      109.81       94.38     34.36 o 
   3  20   7       33.26       28.85     19.16 o 
  -6  21   7       61.89       36.79     17.33 o 
  -5  21   7      149.56      164.26     32.19 o 
  -4  21   7       64.85       66.69     27.92 o 
  -3  21   7       42.96       55.42     18.48 o 
  -2  21   7      197.38      244.02     31.85 o 
  -1  21   7      111.63       89.49     29.78 o 
   0  21   7        7.28        8.50      5.77 o 
   1  21   7        0.09        9.67      6.00 o 
   2  21   7       11.60       18.73      8.75 o 
  -5  22   7       70.18       46.77     30.72 o 
  -4  22   7        0.36       -0.20      5.38 o 
  -3  22   7       84.88       80.35     30.16 o 
  -2  22   7       32.39       36.91     13.90 o 
  -1  22   7       59.46       67.42     22.09 o 
   0  22   7       27.20       16.98      7.25 o 
   1  22   7        3.86        3.62      4.51 o 
   2  22   7        0.01        7.12      5.59 o 
  -5  23   7        8.05        8.89      8.72 o 
  -4  23   7        8.15        7.43      7.10 o 
  -3  23   7      157.78      211.34     26.49 o 
  -2  23   7       58.49       45.59     22.32 o 
  -1  23   7      155.62      186.30     19.71 o 
   0  23   7       30.16       24.12      7.69 o 
   1  23   7       51.36       43.02     21.22 o 
  -4  24   7       13.91       25.53      9.07 o 
  -3  24   7       29.70       25.22     14.05 o 
  -2  24   7       30.98       32.56     12.37 o 
  -1  24   7      140.89      161.68     18.28 o 
   0  24   7       22.97       12.70      7.21 o 
   1  24   7      126.02      166.34     26.26 o 
  -3  25   7      126.30      133.87     16.29 o 
  -2  25   7       20.71       19.46      8.02 o 
  -1  25   7       75.36       52.88     19.94 o 
   0  25   7      151.94      205.74     35.35 o 
  -8   0   8       46.24       43.66     16.51 o 
  -6   0   8      350.21      379.82     23.38 o 
  -4   0   8      490.66      506.47     31.32 o 
  -2   0   8     2077.09     2287.33     94.30 o 
   0   0   8      124.64      123.45     26.49 o 
   2   0   8      472.99      459.32     43.95 o 
   4   0   8       11.38        2.40      6.18 o 
  -8   1   8        1.26       14.79      6.31 o 
  -7   1   8        2.67       12.01      4.53 o 
  -6   1   8        5.15       22.67      6.70 o 
  -5   1   8      112.33      142.16     20.81 o 
  -4   1   8      244.98      242.62     28.13 o 
  -3   1   8      554.02      584.18     34.73 o 
  -2   1   8     2521.52     2722.94     69.65 o 
  -1   1   8     1234.66     1226.70     41.08 o 
   0   1   8      304.37      335.60     23.37 o 
   1   1   8      368.29      314.22     24.60 o 
   2   1   8       74.67       75.82     27.56 o 
   3   1   8        2.14        6.49      7.59 o 
   4   1   8       28.91       32.51     18.44 o 
   5   1   8       73.04       36.15     31.71 o 
  -8   2   8       19.50       21.84      8.48 o 
  -7   2   8      233.39      232.80     16.86 o 
  -6   2   8       12.69       20.34      7.39 o 
  -5   2   8      345.77      389.03     17.51 o 
  -4   2   8      519.34      517.65     25.71 o 
  -3   2   8     1366.69     1435.52     46.58 o 
  -2   2   8      547.27      637.46     60.25 o 
  -1   2   8      836.00      755.93     39.38 o 
   0   2   8     1084.76     1110.70     39.78 o 
   1   2   8       13.18       17.22      7.34 o 
   2   2   8      152.13      173.79     17.65 o 
   3   2   8      133.57      152.43     37.27 o 
   4   2   8       18.97       18.23      9.82 o 
   5   2   8        0.98        1.82      4.18 o 
  -8   3   8       83.16       58.28     25.90 o 
  -7   3   8        6.20        7.34      5.86 o 
  -6   3   8       21.07       19.54      9.29 o 
  -5   3   8       17.97       47.86     11.07 o 
  -4   3   8      157.22      187.83     15.03 o 
  -3   3   8        2.99       28.41     37.31 o 
  -2   3   8      104.29      103.03     17.02 o 
  -1   3   8      199.67      237.47     18.52 o 
   0   3   8       66.70       47.72     17.15 o 
   1   3   8      438.49      417.76     16.65 o 
   2   3   8      193.96      206.86     15.06 o 
   3   3   8      134.66      122.81     23.12 o 
   4   3   8      102.67       89.34     15.08 o 
   5   3   8        2.46        2.53      2.98 o 
  -8   4   8        1.17        4.11      3.83 o 
  -7   4   8      109.76       90.74     24.43 o 
  -6   4   8       87.94       93.82     21.98 o 
  -5   4   8      371.80      368.18     19.28 o 
  -4   4   8      223.76      254.26     16.89 o 
  -3   4   8       88.16       83.18      9.80 o 
  -2   4   8       51.14       85.19     23.55 o 
  -1   4   8       46.61       56.74     15.35 o 
   0   4   8       22.42       21.07      7.64 o 
   1   4   8       95.99       94.13     10.21 o 
   2   4   8       15.25       15.44      7.55 o 
   3   4   8       35.02       20.10     11.94 o 
   4   4   8        0.35        0.60      3.29 o 
   5   4   8       68.54       53.44     31.26 o 
  -8   5   8      143.31      139.65     22.74 o 
  -7   5   8       78.23       61.93     19.50 o 
  -6   5   8       18.05       14.08      8.02 o 
  -5   5   8        0.00       28.69      6.45 o 
  -4   5   8      281.19      317.08     37.30 o 
  -3   5   8        0.60        4.28      3.08 o 
  -2   5   8     1166.55     1168.52     39.42 o 
  -1   5   8      255.51      277.71     17.24 o 
   0   5   8        1.44        5.79      3.01 o 
   1   5   8      369.81      330.72     16.51 o 
   2   5   8       21.42       18.38      7.32 o 
   3   5   8      126.86      123.78     13.21 o 
   4   5   8       80.40       68.73     39.95 o 
  -8   6   8        2.83        9.87      5.69 o 
  -7   6   8       18.65       18.94      7.83 o 
  -6   6   8        3.99        8.46      4.35 o 
  -5   6   8      242.73      254.94     16.71 o 
  -4   6   8      132.52      115.68     10.51 o 
  -3   6   8       20.86       32.50      9.34 o 
  -2   6   8       16.26       18.61      6.99 o 
  -1   6   8      566.65      552.29     21.78 o 
   0   6   8        1.00        3.18      3.72 o 
   1   6   8      165.90      170.97     17.25 o 
   2   6   8        3.14        7.50      5.23 o 
   3   6   8        4.98        2.81      7.84 o 
   4   6   8      135.32       68.03     72.92 o 
  -8   7   8       39.75       20.37      8.27 o 
  -7   7   8      115.78      100.31     27.79 o 
  -6   7   8        1.07        6.66      5.00 o 
  -5   7   8        1.07        6.98      3.09 o 
  -4   7   8       86.18      106.20      9.81 o 
  -3   7   8      422.90      403.20     16.11 o 
  -2   7   8       98.52       90.76     12.32 o 
  -1   7   8      124.92      108.30     26.74 o 
   0   7   8       86.04       95.45     29.48 o 
   1   7   8        6.51       10.27      9.69 o 
   2   7   8      259.56      248.41     26.88 o 
   3   7   8        6.41       -2.52     10.28 o 
   4   7   8       12.17        8.25      9.99 o 
  -8   8   8        4.33        9.77      5.80 o 
  -7   8   8        0.01        8.08      3.65 o 
  -6   8   8       36.36       37.05     13.07 o 
  -5   8   8       61.05       53.74     14.52 o 
  -4   8   8      195.69      183.23     20.26 o 
  -3   8   8      127.82      150.10     17.14 o 
  -2   8   8        5.10        6.03      4.95 o 
  -1   8   8       40.36       47.25     14.85 o 
   0   8   8      431.92      388.40     40.12 o 
   1   8   8      247.75      199.17     34.66 o 
   2   8   8        0.20        9.84      6.23 o 
   3   8   8       47.73       29.34     17.87 o 
   4   8   8      397.19      432.90     41.77 o 
  -8   9   8       37.26       27.62     14.31 o 
  -7   9   8       48.00       42.22     26.20 o 
  -6   9   8       75.23       61.73     19.96 o 
  -5   9   8       44.25       39.94     10.91 o 
  -4   9   8      171.53      178.00     21.25 o 
  -3   9   8       95.34      115.35     35.40 o 
  -2   9   8       54.81       64.32     17.19 o 
  -1   9   8       83.64       68.86     14.59 o 
   0   9   8       79.10       93.01     21.26 o 
   1   9   8        0.13        9.89     11.90 o 
   2   9   8       42.71       15.62     10.09 o 
   3   9   8      174.84      183.82     25.64 o 
   4   9   8      212.97      171.39    110.32 o 
  -8  10   8        1.97        8.49      6.19 o 
  -7  10   8       94.62       75.47     36.20 o 
  -6  10   8       79.00       71.78     24.98 o 
  -5  10   8        3.01       10.62      5.83 o 
  -4  10   8       84.77       87.84     27.65 o 
  -3  10   8       46.83       36.14      9.73 o 
  -2  10   8      311.98      357.82     22.32 o 
  -1  10   8      271.10      290.09     30.32 o 
   0  10   8       27.54       22.36     13.36 o 
   1  10   8       16.09       20.67     11.80 o 
   2  10   8       10.39       14.08      7.78 o 
   3  10   8        2.66        6.07     10.69 o 
   4  10   8       10.66       12.69     14.95 o 
  -8  11   8        1.95        6.05      4.04 o 
  -7  11   8       98.38       74.31     16.17 o 
  -6  11   8        0.62        4.20      7.03 o 
  -5  11   8       42.16       48.91     15.59 o 
  -4  11   8       43.44       44.39     12.98 o 
  -3  11   8       46.26       58.17     19.48 o 
  -2  11   8      151.95      126.23     13.46 o 
  -1  11   8        2.24        3.72      5.18 o 
   0  11   8       26.90       29.39     14.03 o 
   1  11   8        0.01        1.43      6.75 o 
   2  11   8      174.76      163.56     25.58 o 
   3  11   8       30.81       29.63     23.16 o 
   4  11   8       14.95       24.21      9.18 o 
  -7  12   8       19.12       15.93      7.09 o 
  -6  12   8       22.41       14.22      5.82 o 
  -5  12   8        5.20       14.59      6.35 o 
  -4  12   8        0.50       10.23      5.77 o 
  -3  12   8        9.73        9.54      8.30 o 
  -2  12   8        3.00        8.99      6.17 o 
  -1  12   8        9.64        6.71      6.70 o 
   0  12   8      293.05      296.74     34.55 o 
   1  12   8       42.50       34.61     20.68 o 
   2  12   8       50.46       28.41     17.55 o 
   3  12   8       13.98       24.56     27.93 o 
   4  12   8        3.11        9.95      4.87 o 
  -7  13   8        0.64        7.85      5.56 o 
  -6  13   8       63.60       52.12     14.50 o 
  -5  13   8       47.88       41.28     16.00 o 
  -4  13   8        1.18        6.20      6.18 o 
  -3  13   8       70.31       59.69     17.05 o 
  -2  13   8       33.99       36.17     12.19 o 
  -1  13   8      121.74      141.55     19.78 o 
   0  13   8        1.59       15.43     10.31 o 
   1  13   8      151.58       85.22     34.01 o 
   2  13   8       62.53       60.37     25.16 o 
   3  13   8      147.84      141.76     92.60 o 
   4  13   8       67.39       61.81     44.96 o 
  -7  14   8      111.57       83.36     34.48 o 
  -6  14   8      267.36      282.22     18.20 o 
  -5  14   8       63.73       70.11     25.69 o 
  -4  14   8      225.31      215.38     31.37 o 
  -3  14   8       15.15        9.36      8.64 o 
  -2  14   8       98.55       88.77     32.84 o 
  -1  14   8      102.29       85.65     29.71 o 
   0  14   8      179.35      208.04     19.99 o 
   1  14   8       21.73       15.66     12.87 o 
   2  14   8      126.41      129.60     20.93 o 
   3  14   8       11.51        3.37      9.32 o 
  -7  15   8      123.39       94.40     38.46 o 
  -6  15   8       46.18       31.00     10.80 o 
  -5  15   8       73.89       66.21     15.61 o 
  -4  15   8      171.35      155.05     24.52 o 
  -3  15   8      575.98      611.72     31.97 o 
  -2  15   8      160.68      126.82     53.56 o 
  -1  15   8        1.68        6.27      6.10 o 
   0  15   8      169.70      165.90     21.56 o 
   1  15   8        1.18        5.80      6.51 o 
   2  15   8        2.39       16.46     13.50 o 
   3  15   8      274.87      312.97     37.99 o 
  -7  16   8        1.93        5.00      7.35 o 
  -6  16   8        2.11        7.78      7.79 o 
  -5  16   8      288.00      354.61     25.23 o 
  -4  16   8       17.14       12.06      8.03 o 
  -3  16   8       80.17       86.83     23.12 o 
  -2  16   8       23.04       19.13      8.35 o 
  -1  16   8       75.63       59.33     22.69 o 
   0  16   8      111.03       92.84     13.22 o 
   1  16   8       47.38       32.89     20.62 o 
   2  16   8       63.16       68.92     38.14 o 
   3  16   8       10.84       22.07      8.53 o 
  -6  17   8       30.19       18.22      8.57 o 
  -5  17   8        6.48        5.60      8.66 o 
  -4  17   8       92.99       97.27     18.67 o 
  -3  17   8       36.80       36.58     10.13 o 
  -2  17   8      275.09      313.90     17.95 o 
  -1  17   8       92.27       88.88     19.58 o 
   0  17   8       13.58       16.29      8.45 o 
   1  17   8       36.08       27.38      8.80 o 
   2  17   8      149.86      108.80     60.92 o 
   3  17   8       73.46       49.00     32.74 o 
  -6  18   8       45.60       25.52     16.45 o 
  -5  18   8       54.29       59.61     22.53 o 
  -4  18   8       12.35       20.66      9.11 o 
  -3  18   8        1.15        7.44      6.23 o 
  -2  18   8       12.07       14.76      7.61 o 
  -1  18   8      110.05       96.27     40.04 o 
   0  18   8      168.30      186.51     16.70 o 
   1  18   8       92.27       64.04     20.93 o 
   2  18   8        8.25       12.02      9.36 o 
  -6  19   8       30.89       21.51     13.09 o 
  -5  19   8       99.46      134.25     27.83 o 
  -4  19   8      176.00      190.49     20.57 o 
  -3  19   8       62.90       56.53     24.79 o 
  -2  19   8      128.50      114.49     43.91 o 
  -1  19   8        0.57        3.70      6.18 o 
   0  19   8        3.78        5.72      4.59 o 
   1  19   8       18.81       14.11     11.53 o 
   2  19   8        3.00        5.37      7.78 o 
  -5  20   8       10.23        5.85      6.76 o 
  -4  20   8       48.85       40.09     19.34 o 
  -3  20   8       10.61       10.55      6.44 o 
  -2  20   8        2.74        7.13      7.30 o 
  -1  20   8       89.05       83.84     26.74 o 
   0  20   8       22.48       18.65      8.47 o 
   1  20   8       65.46       42.33     29.85 o 
  -5  21   8        3.65        1.40      5.69 o 
  -4  21   8       32.00       38.39     23.92 o 
  -3  21   8       62.13       75.58     29.76 o 
  -2  21   8        4.40        9.99      7.38 o 
  -1  21   8       15.85       20.57     11.67 o 
   0  21   8       12.64        4.62      5.93 o 
   1  21   8       60.36       33.84     22.36 o 
  -4  22   8       18.94       12.84      7.55 o 
  -3  22   8        2.61        8.68      6.05 o 
  -2  22   8       79.78       66.90     37.81 o 
  -1  22   8       36.43       23.90     10.92 o 
   0  22   8       12.92        9.12      6.67 o 
  -3  23   8       43.16       26.19     11.91 o 
  -2  23   8       74.01       53.22     30.45 o 
  -1  23   8       87.67       62.50     28.55 o 
   0  23   8       60.17       42.60     21.63 o 
  -7   0   9        3.32        3.66      8.42 o 
  -5   0   9       32.87       42.22     23.75 o 
  -3   0   9      256.59      276.62     21.40 o 
  -1   0   9      330.93      329.49     23.51 o 
   1   0   9       67.70       48.66     22.69 o 
   3   0   9       13.44       22.68     14.24 o 
  -8   1   9        1.35        9.84      4.73 o 
  -7   1   9       19.30       13.99      6.30 o 
  -6   1   9      241.31      249.20     22.65 o 
  -5   1   9      319.26      344.92     19.62 o 
  -4   1   9       34.79       50.22     11.66 o 
  -3   1   9      313.04      294.23     16.98 o 
  -2   1   9       92.47      117.69     16.33 o 
  -1   1   9      189.54      174.89     13.45 o 
   0   1   9       93.04      118.19     13.00 o 
   1   1   9       30.70       25.51     11.10 o 
   2   1   9        0.00        2.97      4.15 o 
   3   1   9      117.76       74.08     42.92 o 
  -8   2   9       76.24       38.98     20.15 o 
  -7   2   9       62.22       47.49     18.46 o 
  -6   2   9       19.62       23.03     12.49 o 
  -5   2   9      191.00      171.28     26.75 o 
  -4   2   9      269.15      271.55     18.73 o 
  -3   2   9       10.90       13.20      7.36 o 
  -2   2   9       99.03       99.90     18.62 o 
  -1   2   9       19.04       28.54      9.63 o 
   0   2   9        4.57        7.41      4.50 o 
   1   2   9      393.71      411.61     15.54 o 
   2   2   9      101.34       95.29     36.64 o 
   3   2   9        3.90        6.58      6.21 o 
   4   2   9       48.26       21.20     26.08 o 
  -8   3   9       41.54       37.77     15.10 o 
  -7   3   9      113.22       87.01     30.23 o 
  -6   3   9      375.25      357.47     19.73 o 
  -5   3   9        0.09       24.53      9.84 o 
  -4   3   9        3.87       13.29     10.80 o 
  -3   3   9        6.46       11.56      4.83 o 
  -2   3   9      104.14      122.74     11.88 o 
  -1   3   9      138.69      164.14     12.27 o 
   0   3   9       34.64       42.10     13.79 o 
   1   3   9        3.05        4.15      3.63 o 
   2   3   9        1.39        7.62     10.84 o 
   3   3   9        3.88        5.22      9.91 o 
   4   3   9       31.03       16.65     15.54 o 
  -8   4   9       16.75       14.15      6.75 o 
  -7   4   9        0.96        7.19      4.50 o 
  -6   4   9       29.18       29.84     13.00 o 
  -5   4   9      318.54      315.96     13.94 o 
  -4   4   9        0.28        2.92      2.87 o 
  -3   4   9       29.73       18.45      8.20 o 
  -2   4   9      359.63      322.85     16.81 o 
  -1   4   9       30.64       10.54      4.88 o 
   0   4   9       17.10       17.35     11.19 o 
   1   4   9       46.33       61.86     22.49 o 
   2   4   9        0.09        9.45     11.30 o 
   3   4   9      122.28      146.57     23.94 o 
   4   4   9      188.96      127.41     60.41 o 
  -8   5   9        5.64        4.29      3.60 o 
  -7   5   9      197.64      200.97     22.90 o 
  -6   5   9      115.53       80.44     27.18 o 
  -5   5   9       77.33       69.35     20.30 o 
  -4   5   9       10.79        8.19      5.71 o 
  -3   5   9        2.99        8.41      7.66 o 
  -2   5   9       59.24       66.84     22.51 o 
  -1   5   9       40.68       35.13     12.55 o 
   0   5   9      165.34      186.03     19.49 o 
   1   5   9      218.58      219.42     26.56 o 
   2   5   9        5.85       13.63     11.49 o 
   3   5   9       73.72       31.41     67.14 o 
  -8   6   9        9.05       15.29      9.43 o 
  -7   6   9       33.96       25.02     12.19 o 
  -6   6   9        3.28        1.41      9.54 o 
  -5   6   9       15.79       18.15     11.47 o 
  -4   6   9       98.20       99.35     28.17 o 
  -3   6   9      273.99      317.02     26.47 o 
  -2   6   9       19.55       14.66      7.23 o 
  -1   6   9        1.99        7.25      5.56 o 
   0   6   9       34.89       50.74     14.06 o 
   1   6   9        6.43       14.74     10.34 o 
   2   6   9      132.86      116.80     21.28 o 
   3   6   9        2.52       -2.74     11.99 o 
  -7   7   9        0.69        5.94      7.07 o 
  -6   7   9       59.36       51.43     23.48 o 
  -5   7   9        5.02        7.25      8.46 o 
  -4   7   9        0.04        5.55      6.04 o 
  -3   7   9       70.09       82.99     13.65 o 
  -2   7   9        0.97        9.49      8.44 o 
  -1   7   9      221.41      221.23     25.81 o 
   0   7   9        0.10        5.29      5.35 o 
   1   7   9       68.45       51.18     32.92 o 
   2   7   9       31.62       26.43     18.31 o 
   3   7   9      266.10      273.02     30.41 o 
  -7   8   9       83.98       70.08     27.34 o 
  -6   8   9       60.98       71.74     25.41 o 
  -5   8   9      117.29       82.15     33.79 o 
  -4   8   9      276.02      261.56     23.44 o 
  -3   8   9       48.95       36.81     13.89 o 
  -2   8   9       15.56       12.97      7.61 o 
  -1   8   9       69.52       84.07     18.04 o 
   0   8   9        5.81       10.64     10.67 o 
   1   8   9      342.92      378.08     24.83 o 
   2   8   9       64.83       46.02     26.39 o 
   3   8   9      201.43      259.40     33.11 o 
  -7   9   9      151.33      109.74     38.35 o 
  -6   9   9      287.77      256.73     26.29 o 
  -5   9   9       20.82       20.46      9.52 o 
  -4   9   9       79.34       59.41     27.99 o 
  -3   9   9      296.20      276.76     20.55 o 
  -2   9   9       61.35       55.43     19.46 o 
  -1   9   9       20.42       36.98     13.01 o 
   0   9   9      250.02      217.91     29.21 o 
   1   9   9       48.03       21.84     17.64 o 
   2   9   9       47.47       21.86     22.00 o 
   3   9   9        3.12       14.50     15.91 o 
  -7  10   9       19.73       22.68     11.66 o 
  -6  10   9        9.83       10.68      6.59 o 
  -5  10   9      406.26      424.82     34.59 o 
  -4  10   9       23.38       19.19     10.25 o 
  -3  10   9       15.64       14.51      8.31 o 
  -2  10   9      126.60      107.73     34.08 o 
  -1  10   9       98.09       83.59     31.58 o 
   0  10   9      254.40      281.65     37.68 o 
   1  10   9      189.35      258.20     22.34 o 
   2  10   9       14.83       18.67     13.29 o 
   3  10   9      276.81      299.84     31.30 o 
  -7  11   9        1.21        5.45      7.54 o 
  -6  11   9        9.30       17.55      8.95 o 
  -5  11   9       37.29       26.90     14.58 o 
  -4  11   9      141.97      166.57     24.54 o 
  -3  11   9       43.02       34.97     10.73 o 
  -2  11   9      164.74      179.94     27.88 o 
  -1  11   9      398.17      355.44     35.13 o 
   0  11   9       54.36       61.57     21.10 o 
   1  11   9       25.32       16.06      8.17 o 
   2  11   9      366.44      437.86     56.67 o 
   3  11   9       83.58       80.91     77.54 o 
  -7  12   9      310.77      354.55     20.88 o 
  -6  12   9       35.49       24.75     14.07 o 
  -5  12   9      210.94      242.05     30.77 o 
  -4  12   9       59.88       64.71     26.13 o 
  -3  12   9      800.97      734.92     48.58 o 
  -2  12   9        2.35       10.52      6.61 o 
  -1  12   9       16.29       11.58      7.57 o 
   0  12   9       94.03      101.60     34.14 o 
   1  12   9       80.65       82.77     33.31 o 
   2  12   9        0.49        4.43      5.62 o 
   3  12   9        4.39       10.25     11.43 o 
  -7  13   9       61.29       48.13     30.11 o 
  -6  13   9       17.45       30.67     13.94 o 
  -5  13   9       48.90       31.62     16.51 o 
  -4  13   9       13.03       15.70      7.18 o 
  -3  13   9       12.19       12.36      9.02 o 
  -2  13   9        0.47        1.58      6.81 o 
  -1  13   9      256.78      224.87     26.37 o 
   0  13   9       23.60       19.16      9.72 o 
   1  13   9       31.61       40.76     19.16 o 
   2  13   9       15.61       22.79     27.30 o 
  -6  14   9        1.34        8.11      5.92 o 
  -5  14   9       99.55       78.86     41.25 o 
  -4  14   9       76.27       57.87     17.95 o 
  -3  14   9       18.73       19.54     15.33 o 
  -2  14   9       95.11       76.60     35.53 o 
  -1  14   9       53.45       34.44     23.61 o 
   0  14   9       46.73       26.08     16.71 o 
   1  14   9        0.07        8.32     11.94 o 
   2  14   9       59.65       38.25     44.50 o 
  -6  15   9       88.30       83.04     19.63 o 
  -5  15   9        9.05        8.11      5.50 o 
  -4  15   9       27.51       28.71     19.81 o 
  -3  15   9       28.91       53.12     28.28 o 
  -2  15   9       80.78       69.53     29.29 o 
  -1  15   9        3.70        7.96      7.08 o 
   0  15   9      107.56       58.16     43.12 o 
   1  15   9        0.04        5.39      4.77 o 
   2  15   9        1.19        7.32     22.09 o 
  -6  16   9        5.52        9.24      9.49 o 
  -5  16   9        0.05        5.89      7.62 o 
  -4  16   9       54.03       52.89     12.70 o 
  -3  16   9       13.39       12.00      6.75 o 
  -2  16   9       15.22       10.32      8.39 o 
  -1  16   9        4.55        5.17      6.22 o 
   0  16   9       65.63       49.26     21.93 o 
   1  16   9       54.11       25.87     12.84 o 
   2  16   9      189.17      211.16     29.71 o 
  -5  17   9       31.40       24.12     14.67 o 
  -4  17   9        2.35        5.51      9.06 o 
  -3  17   9      142.23      138.16     18.87 o 
  -2  17   9        6.73        6.70      7.49 o 
  -1  17   9      183.61      207.13     26.22 o 
   0  17   9        5.95        6.07      5.35 o 
   1  17   9       26.54       30.30     30.74 o 
  -5  18   9       45.93       27.84     21.55 o 
  -4  18   9      154.64      183.90     36.78 o 
  -3  18   9       17.11        8.64      7.10 o 
  -2  18   9      191.48      178.40     22.08 o 
  -1  18   9        6.29        7.46      8.56 o 
   0  18   9       87.43       68.49     33.71 o 
   1  18   9       58.88       58.12     69.07 o 
  -4  19   9        5.12        4.49      4.60 o 
  -3  19   9        1.51        5.64      6.89 o 
  -2  19   9       25.53       26.56     13.42 o 
  -1  19   9      143.96      106.06     39.62 o 
   0  19   9        4.54        7.38      7.20 o 
  -4  20   9      183.51      193.25     25.27 o 
  -3  20   9       16.74       14.43      6.73 o 
  -2  20   9       16.81       23.03     10.90 o 
  -1  20   9       74.27       55.56     34.70 o 
   0  20   9        3.96        5.55      5.63 o 
  -3  21   9        9.07       12.12      8.16 o 
  -2  21   9      140.93      157.34     23.83 o 
  -1  21   9       26.90       18.68     13.52 o 
  -6   0  10        0.14        4.93      7.37 o 
  -4   0  10       24.93       42.74     33.20 o 
  -2   0  10      431.76      391.81     34.04 o 
   0   0  10       24.03       12.63      6.82 o 
  -7   1  10      113.33       84.65     29.93 o 
  -6   1  10        4.72        2.58      4.97 o 
  -5   1  10      284.77      269.07     16.29 o 
  -4   1  10      447.52      450.98     29.48 o 
  -3   1  10       46.93       40.32     16.60 o 
  -2   1  10       84.20       88.40     26.45 o 
  -1   1  10       84.16       86.34     24.41 o 
   0   1  10       16.11       12.82      8.09 o 
   1   1  10        0.91       10.44      6.10 o 
  -7   2  10        0.10        6.59      4.24 o 
  -6   2  10        3.34        6.58      8.32 o 
  -5   2  10       59.57       44.16     15.85 o 
  -4   2  10       17.22       37.53     14.70 o 
  -3   2  10      709.25      755.99     55.69 o 
  -2   2  10      429.57      419.30     32.33 o 
  -1   2  10        2.47       15.27      7.81 o 
   0   2  10       20.99       23.38      9.94 o 
   1   2  10       93.40       93.08     25.01 o 
   2   2  10        9.50       -0.63      9.29 o 
  -7   3  10        2.60        9.75      5.69 o 
  -6   3  10       35.34       20.00      9.93 o 
  -5   3  10       81.61       76.51     24.34 o 
  -4   3  10        7.14       13.13      9.52 o 
  -3   3  10      104.61      150.17     24.02 o 
  -2   3  10      107.99      133.61     31.94 o 
  -1   3  10        6.02       13.30      7.21 o 
   0   3  10      107.03       76.42     31.57 o 
   1   3  10      143.84      128.27     22.70 o 
   2   3  10       79.94       57.38     39.10 o 
  -7   4  10       97.93       91.23     22.10 o 
  -6   4  10       86.25       76.49     32.13 o 
  -5   4  10      155.21      137.44     53.41 o 
  -4   4  10       56.15       62.88     29.32 o 
  -3   4  10       14.01       21.57     11.34 o 
  -2   4  10       59.97       80.17     24.44 o 
  -1   4  10        0.54        4.17      5.91 o 
   0   4  10        0.02        3.67      5.62 o 
   1   4  10       37.06       36.94     17.12 o 
   2   4  10       63.57       57.38     38.58 o 
  -7   5  10       35.74       27.36     15.63 o 
  -6   5  10       35.79       34.65     18.69 o 
  -5   5  10        5.27       11.02      7.95 o 
  -4   5  10        0.49        6.06      8.10 o 
  -3   5  10       50.89       38.11     22.34 o 
  -2   5  10        0.03        4.82      3.50 o 
  -1   5  10        0.30        4.58      8.36 o 
   0   5  10      100.27      123.02     24.48 o 
   1   5  10       22.35       30.92     22.21 o 
   2   5  10        3.76        4.96      7.92 o 
  -7   6  10        2.26       13.43      7.24 o 
  -6   6  10       31.56       30.82     16.31 o 
  -5   6  10       27.02       25.41     16.53 o 
  -4   6  10       13.27       13.85      7.83 o 
  -3   6  10      180.56      195.29     28.96 o 
  -2   6  10        0.02       19.45     16.84 o 
  -1   6  10      196.01      178.84     20.52 o 
   0   6  10       48.90       37.75     19.26 o 
   1   6  10        2.91        7.29      9.60 o 
   2   6  10       38.06       39.71     14.81 o 
  -7   7  10       42.09       26.43     15.75 o 
  -6   7  10       34.43       37.40     17.29 o 
  -5   7  10        0.36        6.49      4.79 o 
  -4   7  10       84.31       83.71     28.71 o 
  -3   7  10        6.99       14.38     14.55 o 
  -2   7  10       91.54       83.51     34.07 o 
  -1   7  10       63.70       75.44     26.53 o 
   0   7  10       86.28       72.17     33.42 o 
   1   7  10      139.80      155.89     27.01 o 
   2   7  10       86.25       62.93     20.08 o 
  -7   8  10       50.43       35.39     15.69 o 
  -6   8  10       21.60       22.13     10.11 o 
  -5   8  10       14.45        9.29      5.88 o 
  -4   8  10        3.46        8.93      6.27 o 
  -3   8  10       78.93       83.96     35.40 o 
  -2   8  10        0.14        8.70     10.33 o 
  -1   8  10       19.37       23.33     12.09 o 
   0   8  10        4.90       11.56      7.79 o 
   1   8  10       32.80       25.30     16.96 o 
   2   8  10       12.58       27.08     23.16 o 
  -6   9  10       62.92       36.29     16.36 o 
  -5   9  10        0.01        6.63      5.62 o 
  -4   9  10        3.87        1.90      6.78 o 
  -3   9  10        0.67        5.38      6.69 o 
  -2   9  10       11.67        6.94      7.19 o 
  -1   9  10        2.03        5.98      6.42 o 
   0   9  10       85.38       86.08     57.90 o 
   1   9  10       41.48       23.00     21.03 o 
   2   9  10      176.08      182.80     35.44 o 
  -6  10  10       31.51       30.81     12.18 o 
  -5  10  10        4.36        6.55      5.45 o 
  -4  10  10       34.38       21.88     12.85 o 
  -3  10  10       25.78       40.62     17.50 o 
  -2  10  10       57.70       66.68     18.52 o 
  -1  10  10       51.62       54.31     31.14 o 
   0  10  10       95.36       75.83     54.01 o 
   1  10  10       54.71       39.43     24.48 o 
   2  10  10       38.60       26.83     27.25 o 
  -6  11  10       14.84       11.73      8.31 o 
  -5  11  10      121.30       89.10     46.09 o 
  -4  11  10       41.98       33.71     14.58 o 
  -3  11  10        0.68        8.46      7.35 o 
  -2  11  10        1.59        5.38      7.89 o 
  -1  11  10      386.19      438.30     45.58 o 
   0  11  10        0.02        6.09      8.52 o 
   1  11  10      157.78      117.75     55.29 o 
  -6  12  10        5.05        8.73      7.20 o 
  -5  12  10        5.24        6.04      7.83 o 
  -4  12  10      121.42       93.33     46.60 o 
  -3  12  10       40.80       35.18     11.73 o 
  -2  12  10      170.97      140.89     24.14 o 
  -1  12  10       91.55       99.70     18.64 o 
   0  12  10       96.04      132.15     22.72 o 
   1  12  10        0.93        7.90      6.42 o 
  -5  13  10        2.87        2.66      6.42 o 
  -4  13  10        2.67        9.33      6.36 o 
  -3  13  10        6.44        6.92      9.64 o 
  -2  13  10       23.36       31.41     19.51 o 
  -1  13  10       99.60       65.75     46.76 o 
   0  13  10      108.23       65.00     45.21 o 
   1  13  10       52.27       45.62     39.37 o 
  -5  14  10       18.90       21.74     11.11 o 
  -4  14  10       45.49       38.31     31.85 o 
  -3  14  10       96.93       94.89     60.95 o 
  -2  14  10        0.01       13.48      8.24 o 
  -1  14  10       45.56       39.73     31.01 o 
   0  14  10       14.68       13.98     11.09 o 
   1  14  10       78.29       98.31     40.70 o 
  -5  15  10       60.42       53.35     27.25 o 
  -4  15  10        8.10       10.61     11.86 o 
  -3  15  10        0.69        4.14      4.61 o 
  -2  15  10      119.60      148.16     27.46 o 
  -1  15  10        2.39        8.56      6.89 o 
   0  15  10      121.32      109.88     43.88 o 
  -4  16  10        5.22       -1.00     17.24 o 
  -3  16  10      139.28      170.96     24.18 o 
  -2  16  10      102.17       97.53     62.46 o 
  -1  16  10       61.79       44.39     29.43 o 
   0  16  10       11.38       15.82      7.70 o 
  -4  17  10       34.08       39.60     20.02 o 
  -3  17  10        7.23        5.03      6.53 o 
  -2  17  10      163.84      210.61     29.12 o 
  -1  17  10        0.24        5.49      4.36 o 
  -2  18  10       15.69        2.69     10.62 o 
  -5   0  11        0.04       31.85     27.86 o 
  -3   0  11      189.32      236.80     40.51 o 
  -1   0  11      268.95      277.64     55.20 o 
  -6   1  11       78.14       86.01     42.96 o 
  -5   1  11        5.61       16.55     14.17 o 
  -4   1  11       49.50       30.09     23.84 o 
  -3   1  11      324.29      272.84     38.69 o 
  -2   1  11       24.30       25.16     15.64 o 
  -1   1  11       30.14       33.83     25.26 o 
   0   1  11       43.66       41.22     16.22 o 
   1   1  11       50.47       51.24     25.08 o 
  -6   2  11      163.88       76.97     53.57 o 
  -5   2  11       19.00       37.97     20.59 o 
  -4   2  11        9.27       18.15     14.88 o 
  -3   2  11        9.94       10.63     16.83 o 
  -2   2  11        1.20       11.60     12.46 o 
  -1   2  11       30.93       27.43     18.42 o 
   0   2  11        4.69        8.76      8.68 o 
   1   2  11       24.40       21.64     15.20 o 
  -6   3  11       12.11       12.60      5.29 o 
  -5   3  11       53.80       54.90     28.05 o 
  -4   3  11       60.02       48.62     21.18 o 
  -3   3  11       64.48       76.64     32.91 o 
  -2   3  11      219.48      216.62     35.54 o 
  -1   3  11        5.88        9.44     10.33 o 
   0   3  11        2.32        5.75     11.40 o 
   1   3  11       21.22       23.27     18.05 o 
  -6   4  11       65.23       32.11     16.14 o 
  -5   4  11        0.38       10.01      5.80 o 
  -4   4  11       13.70       21.24     11.91 o 
  -3   4  11       78.06       63.40     27.87 o 
  -2   4  11       74.36       55.45     29.65 o 
  -1   4  11        4.32       14.12      7.86 o 
   0   4  11       14.32       19.01     12.36 o 
   1   4  11        2.00       10.21     13.06 o 
  -6   5  11       10.88        8.52      5.17 o 
  -5   5  11        8.31       11.81      5.79 o 
  -4   5  11        4.52       13.73      7.82 o 
  -3   5  11        3.36        5.80      5.41 o 
  -2   5  11        0.27        6.26      6.59 o 
  -1   5  11        3.99        6.51      5.29 o 
   0   5  11       17.41       20.89     12.46 o 
   1   5  11      271.75      308.27     41.21 o 
  -6   6  11       15.04       13.73      8.68 o 
  -5   6  11        1.19        8.36      6.15 o 
  -4   6  11        0.45        7.06      6.44 o 
  -3   6  11       45.75       35.33     17.26 o 
  -2   6  11      193.57      241.60     22.17 o 
  -1   6  11      182.17      184.06     26.85 o 
   0   6  11      258.18      319.75     47.76 o 
  -5   7  11        3.09        9.42      6.47 o 
  -4   7  11       69.35       76.66     26.08 o 
  -3   7  11        2.74       11.64      8.05 o 
  -2   7  11      137.72      132.19     20.96 o 
  -1   7  11      155.98      202.82     22.29 o 
   0   7  11       16.93       15.69     10.10 o 
  -5   8  11        2.10        5.01      6.39 o 
  -4   8  11        8.79       15.91      8.54 o 
  -3   8  11       70.16       70.17     29.08 o 
  -2   8  11        2.71       10.36      7.19 o 
  -1   8  11       86.81       60.82     47.42 o 
   0   8  11        4.77       10.66      6.43 o 
  -5   9  11       12.24       11.18      5.89 o 
  -4   9  11       90.19       50.15     35.58 o 
  -3   9  11       20.36       23.76     16.56 o 
  -2   9  11        0.92       11.44     11.39 o 
  -1   9  11        0.38        7.79      7.82 o 
   0   9  11      112.04       51.49     41.81 o 
  -5  10  11        6.77       11.38      5.46 o 
  -4  10  11        6.58        9.97      7.03 o 
  -3  10  11        0.83        7.42      7.58 o 
  -2  10  11        7.56        7.16     10.89 o 
  -1  10  11       47.54       61.16     37.16 o 
   0  10  11        0.03        5.83      7.11 o 
  -4  11  11       20.85       21.01     10.74 o 
  -3  11  11       97.98       89.85     23.94 o 
  -2  11  11       41.82       29.40     18.17 o 
  -1  11  11        1.36        4.50      5.99 o 
  -4  12  11       11.25        8.85     10.34 o 
  -3  12  11       28.74       29.72     19.92 o 
  -2  12  11       11.60       17.55     16.28 o 
  -1  12  11      240.15      223.52     39.41 o 
  -3  13  11       36.98       22.21     24.48 o 
  -2  13  11       44.77       35.74     11.96 o 
  -4   0  12       14.89        2.74     22.05 o 
  -2   0  12       57.24       65.18     35.44 o 
  -4   1  12       23.61       14.71     11.67 o 
  -3   1  12       86.26       69.75     48.08 o 
  -2   1  12       11.16        6.92     16.68 o 
  -4   2  12        0.02       11.92     11.66 o 
  -3   2  12        2.39       16.54     18.88 o 
  -2   2  12       12.52       28.53     12.38 o 
  -3   3  12      104.34       79.03     38.46 o 
  -2   3  12        6.73        9.93     15.04 o 
  -3   4  12       19.15       19.04     11.05 o 
  -2   4  12       14.48       15.89     11.97 o 
  -3   5  12      321.92      269.77     47.76 o 
                                                 
